# Supplementary material for: The global transcriptome of Plasmodium falciparum mid-stage gametocytes (stages II–IV) appears largely conserved and gametocyte-specific gene expression patterns vary in clinical isolates
Source: Microbiol Spectr. 2023 Sep 12;11(5):e03820-22. doi: 10.1128/spectrum.03820-22 (PMC10581088; doi:10.1128/spectrum.03820-22)
Supplement: Table S3 — Differentially expressed genes for all the comparisons done. [file spectrum.03820-22-s0006.xlsx]

## Sheet: CI_GGI VS CI_ASEXUAL
	Table S3-1:	List of differentially expressed genes following comparison of clinical isolate group 1 (CI:GGI) gametocytes to clinical isolate asexual parasites
Gene ID	Gene Name	Product Description	Log2FoldChange	Adj. P_Value
PF3D7_0731800	GEXP08	alpha/beta hydrolase, putative	3.54202	2.87e-150
PF3D7_1469600	ACC	acetyl-CoA carboxylase	2.7457	1.6e-144
PF3D7_1027000	N/A	conserved Plasmodium protein, unknown function	2.53332	2.76e-129
PF3D7_0418000	N/A	conserved Plasmodium protein, unknown function	3.35336	1.15e-119
PF3D7_0417900	N/A	conserved Plasmodium protein, unknown function	4.21551	7.31e-106
PF3D7_1372200	HRPIII	histidine-rich protein III	-5.27567	1.17e-103
PF3D7_1252700	N/A	Plasmodium exported protein (PHISTb), unknown function	-2.1982	1.17e-103
PF3D7_0624000	HK	hexokinase	-2.67239	8.48e-103
PF3D7_1037800	N/A	dynein intermediate chain, putative	3.70544	5.57e-102
PF3D7_1425600	N/A	zinc finger protein, putative	3.5904	7.7e-101
PF3D7_1003700	N/A	MKT1 domain-containing protein, putative	2.69418	1.93e-99
PF3D7_1318800	SEC63	translocation protein SEC63, putative	-1.73857	5.92e-95
PF3D7_1350900	ApiAP2	AP2 domain transcription factor AP2-O4, putative	4.06327	4.14e-94
PF3D7_0831800	HRP2	histidine-rich protein II	-5.22319	4.76e-94
PF3D7_0906400	N/A	dynein intermediate light chain, putative	4.54868	3.88e-92
PF3D7_0513300	PNP	purine nucleoside phosphorylase	-4.70024	1.47e-89
PF3D7_1439000	CTR1	copper transporter	-2.9609	3.49e-89
PF3D7_1455800	CCp2	LCCL domain-containing protein	5.11688	5.31e-88
PF3D7_0727400	N/A	proteasome subunit alpha type-5, putative	-3.11733	2.11e-87
PF3D7_0312200	N/A	tetratricopeptide repeat protein, putative	2.67071	3.02e-87
PF3D7_0102900	N/A	aspartate--tRNA ligase	-1.52386	5.62e-86
PF3D7_1370300	MAHRP1	membrane associated histidine-rich protein 1	-3.30926	5.91e-84
PF3D7_1317200	ApiAP2	AP2 domain transcription factor AP2-FG, putative	1.95861	8.3e-84
PF3D7_1250100	G377	osmiophilic body protein G377	7.30044	2.51e-82
PF3D7_1419200	ATrx1	thioredoxin-like protein, putative	-2.05466	3.02e-81
PF3D7_1428400	WDTC1	WD and tetratricopeptide repeats protein 1, putative	3.80988	6.35e-81
PF3D7_1325100	N/A	phosphoribosylpyrophosphate synthetase	-2.58739	1.19e-78
PF3D7_1426200	PRMT1	protein arginine N-methyltransferase 1	-2.17392	8.03e-77
PF3D7_0315700	N/A	conserved Plasmodium membrane protein, unknown function	4.48501	2.72e-76
PF3D7_0525100	ACS10	acyl-CoA synthetase	-1.83214	4.14e-74
PF3D7_0602000	N/A	zinc finger protein, putative	3.22449	6.1e-73
PF3D7_1357000	N/A	elongation factor 1-alpha	-3.18186	1.62e-72
PF3D7_1317100	MCM4	DNA replication licensing factor MCM4	-1.9982	3.5e-72
PF3D7_1319200	N/A	tetratricopeptide repeat protein, putative	4.09344	7.03e-72
PF3D7_0520900	SAHH	adenosylhomocysteinase	-4.26059	1.53e-71
PF3D7_0612100	EIF3L	eukaryotic translation initiation factor 3 subunit L, putative	-2.44565	4.75e-71
PF3D7_1353200	MAHRP2	membrane associated histidine-rich protein 2	-3.72386	1.58e-70
PF3D7_1355600	PIP1	PhIL1 interacting protein PIP1	3.99559	1.59e-70
PF3D7_1352600	N/A	protein kinase, putative	3.99195	2.07e-70
PF3D7_0521900	N/A	conserved Plasmodium protein, unknown function	4.14093	3.34e-70
PF3D7_0802200	1-CysPxn	1-cys peroxiredoxin	-2.75997	8.86e-70
PF3D7_1453500	NTH	NAD(P) transhydrogenase, putative	6.5036	3.11e-69
PF3D7_0729900	N/A	dynein heavy chain, putative	4.73182	8.24e-68
PF3D7_0517500	N/A	UTP--glucose-1-phosphate uridylyltransferase, putative	5.12734	2.54e-67
PF3D7_1454400	APP	aminopeptidase P	-1.54471	5.43e-67
PF3D7_1466200	HDP1	homeodomain-like protein HDP1	3.61726	6.31e-67
PF3D7_1034900	MRScyt	methionine--tRNA ligase	-2.70843	1.03e-66
PF3D7_0522900	N/A	zinc finger protein, putative	5.52161	1.04e-66
PF3D7_1428500	N/A	protein kinase, putative	2.28467	1.73e-66
PF3D7_0603600	N/A	AT-rich interactive domain-containing protein, putative	3.49766	4.82e-66
PF3D7_1420100	N/A	conserved Plasmodium protein, unknown function	4.35535	7.33e-66
PF3D7_1033400	HAD1	haloacid dehalogenase-like hydrolase	-3.61102	2.39e-65
PF3D7_0316900	N/A	E3 ubiquitin-protein ligase, putative	-1.7507	6.16e-65
PF3D7_0310600	EIF3K	eukaryotic translation initiation factor 3 subunit K, putative	-2.16809	8.5e-65
PF3D7_1226100	HAD3	haloacid dehalogenase-like hydrolase, putative	2.99524	1.01e-64
PF3D7_1456400	N/A	conserved Plasmodium protein, unknown function	4.52794	1.16e-64
PF3D7_1322400	N/A	conserved Plasmodium protein, unknown function	4.586	1.16e-64
PF3D7_1006000	IMP4	IMP1-like protein, putative	7.45608	7.51e-64
PF3D7_1360500	GCbeta	guanylyl cyclase beta	2.90481	2.23e-63
PF3D7_0728700	N/A	alpha/beta hydrolase, putative	4.35583	1.24e-62
PF3D7_0831700	HSP70x	heat shock protein 70	-4.4466	3.53e-62
PF3D7_0518700	PUF1	mRNA-binding protein PUF1	5.07732	3.54e-62
PF3D7_1433200	N/A	conserved Plasmodium protein, unknown function	4.40548	4.17e-62
PF3D7_0315300	N/A	conserved Plasmodium protein, unknown function	2.55167	4.93e-62
PF3D7_0604000	N/A	conserved Plasmodium protein, unknown function	2.63462	5.8e-62
PF3D7_1451600	LAP5	LCCL domain-containing protein	5.569	1.05e-61
PF3D7_0309500	AS	asparagine synthetase [glutamine-hydrolyzing], putative	-2.11605	1.23e-61
PF3D7_1103500	N/A	CPW-WPC family protein	7.69365	1.54e-61
PF3D7_1416600	N/A	conserved Plasmodium protein, unknown function	4.43465	1.58e-61
PF3D7_1102300	N/A	Plasmodium exported protein, unknown function	4.92368	1.58e-61
PF3D7_1026400	CDC20	cell division cycle protein 20 homolog, putative	3.43369	4.05e-61
PF3D7_1457300	N/A	MA3 domain-containing protein, putative	-2.00121	7.07e-61
PF3D7_1211700	MCM5	DNA replication licensing factor MCM5, putative	-2.19975	8.03e-61
PF3D7_0936000	REX2	ring-exported protein 2	-4.54364	8.13e-61
PF3D7_1347200	NT1	nucleoside transporter 1	-3.47454	9.45e-61
PF3D7_0515600	GEP	gamete egress protein GEP, putative	3.69735	1.95e-60
PF3D7_1432400	LRR5	leucine-rich repeat protein	2.29415	2.41e-60
PF3D7_1305800	N/A	conserved Plasmodium protein, unknown function	5.02166	1.06e-59
PF3D7_1202300	N/A	dynein heavy chain, putative	2.85419	1.71e-59
PF3D7_1353800	N/A	proteasome subunit alpha type-4, putative	-1.98047	2.9e-59
PF3D7_0728000	eIF2alpha	eukaryotic translation initiation factor 2 subunit alpha	-1.57301	2.92e-59
PF3D7_0929400	RhopH2	high molecular weight rhoptry protein 2	-2.83052	1.23e-58
PF3D7_0718000	N/A	dynein heavy chain, putative	3.80889	1.49e-58
PF3D7_0517600	CPbeta	F-actin-capping protein subunit beta, putative	4.36287	3.04e-58
PF3D7_1128300	PFK11	ATP-dependent 6-phosphofructokinase	4.86428	4.75e-58
PF3D7_1224100	N/A	conserved protein, unknown function	-2.47114	5.41e-58
PF3D7_0936300	REX3	ring-exported protein 3	-2.87288	7.33e-58
PF3D7_0411200	N/A	PP-loop family protein, putative	1.77795	1.07e-57
PF3D7_1414700	N/A	ubiquitin carboxyl-terminal hydrolase, putative	1.8455	3.54e-57
PF3D7_1465500	K2	potassium channel K2	5.32214	3.67e-57
PF3D7_1218900	N/A	WD repeat-containing protein, putative	1.68472	3.67e-57
PF3D7_0213600	N/A	conserved Plasmodium protein, unknown function	3.66454	5.53e-57
PF3D7_0508800	SSB	single-stranded DNA-binding protein	-2.01556	9.9e-57
PF3D7_1363800	GEX1	nuclear fusion protein, putative	3.38713	1.36e-56
PF3D7_0816900	AK2	adenylate kinase 2	4.84955	2.12e-56
PF3D7_1465700	PM8	plasmepsin VIII, putative	5.84095	2.13e-56
PF3D7_1321000	N/A	conserved Plasmodium protein, unknown function	6.86909	2.38e-56
PF3D7_1404600	ACalpha	adenylyl cyclase alpha	3.16866	2.38e-56
PF3D7_1355500	PP5	serine/threonine protein phosphatase 5	-1.37176	2.67e-56
PF3D7_1025500	N/A	conserved Plasmodium protein, unknown function	2.59393	2.69e-56
PF3D7_1141900	IMC1b	inner membrane complex protein 1b, putative	6.88245	3.06e-56
PF3D7_1440600	SOC3	protein SOC3, putative	3.3787	4.58e-56
PF3D7_0909000	N/A	conserved Plasmodium protein, unknown function	4.69596	4.93e-56
PF3D7_0406900	N/A	conserved Plasmodium protein, unknown function	5.10157	5.18e-56
PF3D7_1234700	ULG8	upregulated in late gametocytes ULG8	4.73265	1e-55
PF3D7_0827700	N/A	magnesium transporter, putative	5.79622	1.15e-55
PF3D7_1355100	MCM6	DNA replication licensing factor MCM6	-1.81976	1.34e-55
PF3D7_1447800	N/A	calponin homology domain-containing protein, putative	2.7358	2.93e-55
PF3D7_1030500	RPN9	26S proteasome regulatory subunit RPN9, putative	-1.80219	7.18e-55
PF3D7_1037200	N/A	conserved Plasmodium protein, unknown function	2.66229	7.89e-55
PF3D7_1356000	N/A	conserved Plasmodium protein, unknown function	4.51302	9.39e-55
PF3D7_1471600	2022-04-02	apical polar ring protein APR2, putative	7.6901	1.27e-54
PF3D7_0821000	N/A	conserved Plasmodium protein, unknown function	-2.04934	2.02e-54
PF3D7_0313900	N/A	conserved Plasmodium protein, unknown function	3.31685	2.24e-54
PF3D7_1325800	N/A	conserved Plasmodium protein, unknown function	3.16924	2.42e-54
PF3D7_0413700	N/A	lysine decarboxylase-like protein, putative	-1.86355	7.12e-54
PF3D7_1023100	N/A	dynein heavy chain, putative	5.16598	1.35e-53
PF3D7_0216000	N/A	DEAD/DEAH box helicase, putative	4.46452	1.35e-53
PF3D7_1120100	PGM1	phosphoglycerate mutase, putative	-3.42083	1.44e-53
PF3D7_0603900	N/A	conserved Plasmodium protein, unknown function	4.43386	2.46e-53
PF3D7_1346000	N/A	dynactin subunit 2, putative	4.42481	6.01e-53
PF3D7_0805800	N/A	conserved Plasmodium protein, unknown function	6.48005	6.79e-53
PF3D7_0107600	eIK2	eukaryotic translation initiation factor 2-alpha kinase 2, putative	4.22027	8.34e-53
PF3D7_1109100	N/A	conserved Plasmodium protein, unknown function	6.0642	1.19e-52
PF3D7_1319000	N/A	conserved Plasmodium protein, unknown function	3.1895	1.98e-52
PF3D7_0205100	N/A	conserved Plasmodium protein, unknown function	4.50213	2.21e-52
PF3D7_1324600	N/A	conserved Plasmodium protein, unknown function	1.89627	4.22e-52
PF3D7_0931300	N/A	conserved Plasmodium protein, unknown function	4.21529	5.91e-52
PF3D7_1206500	N/A	Tat binding protein 1(TBP-1)-interacting protein, putative	5.18667	6.27e-52
PF3D7_0932800	CSE1	importin alpha re-exporter, putative	-1.5821	7.05e-52
PF3D7_1306500	N/A	MORN repeat protein, putative	5.57762	7.1e-52
PF3D7_0825900	N/A	conserved Plasmodium protein, unknown function	5.48264	8.71e-52
PF3D7_1016300	GBP130	GBP130 protein	-4.05751	1.09e-51
PF3D7_0825800	N/A	PH-like domain-containing protein, putative	7.5699	1.31e-51
PF3D7_1129600	N/A	phosphatidylinositol-4-phosphate 5-kinase, putative	5.67319	2.59e-51
PF3D7_1403800	MISFIT	nuclear formin-like protein MISFIT, putative	3.96838	4.87e-51
PF3D7_1467000	N/A	magnesium transporter, putative	5.63128	1.05e-50
PF3D7_0609600	N/A	conserved Plasmodium protein, unknown function	5.02741	1.46e-50
PF3D7_1121800	N/A	peptidase M16, putative	5.30276	2.36e-50
PF3D7_1414600	Pgt1	mRNA-capping enzyme subunit alpha	1.49127	3.06e-50
PF3D7_1471700	N/A	conserved Plasmodium protein, unknown function	7.50653	3.79e-50
PF3D7_1133600	N/A	conserved Plasmodium protein, unknown function	2.27745	3.79e-50
PF3D7_1236400	N/A	conserved Plasmodium protein, unknown function	-1.70006	6.15e-50
PF3D7_1465600	N/A	conserved Plasmodium protein, unknown function	3.05954	9.84e-50
PF3D7_0827200	N/A	conserved Plasmodium protein, unknown function	6.7256	1.34e-49
PF3D7_0607100	N/A	MYND-type zinc finger protein, putative	4.13824	1.47e-49
PF3D7_1209100	N/A	conserved Plasmodium protein, unknown function	3.00533	1.77e-49
PF3D7_0311400	PKRP	kinase-related protein PKRP, putative	5.12713	3.04e-49
PF3D7_0912600	N/A	conserved Plasmodium protein, unknown function	3.09946	3.88e-49
PF3D7_0903800	CCp4	LCCL domain-containing protein	5.49056	5.42e-49
PF3D7_0722800	N/A	conserved protein, unknown function	6.84523	1.1e-48
PF3D7_1126800	SR-MG	alternative splicing factor SR-MG, putative	4.81066	1.39e-48
PF3D7_0515500	GEP1	gametogenesis essential protein 1, putative	3.06154	1.45e-48
PF3D7_1031300	N/A	SAE2 domain-containing protein, putative	1.4428	2.49e-48
PF3D7_1241400	N/A	RNA-binding protein, putative	4.85679	2.88e-48
PF3D7_0501300	SBP1	skeleton-binding protein 1	-4.35212	2.95e-48
PF3D7_1245600	N/A	kinesin-15, putative	5.94857	6.86e-48
PF3D7_1350100	KRS1	lysine--tRNA ligase	-1.96449	7.28e-48
PF3D7_1416400	N/A	conserved protein, unknown function	4.45077	1.16e-47
PF3D7_1357800	CCT4	T-complex protein 1 subunit delta	-1.68379	1.21e-47
PF3D7_0931800	N/A	proteasome subunit beta type-6, putative	-2.41848	1.38e-47
PF3D7_1245100	KLP8	kinesin-13, putative	1.59786	2.55e-47
PF3D7_1146500	LRR10	leucine-rich repeat protein	4.16253	4.45e-47
PF3D7_0322200	N/A	conserved protein, unknown function	3.47239	1.9e-46
PF3D7_0930000	N/A	procollagen lysine 5-dioxygenase, putative	7.22217	2.69e-46
PF3D7_1348000	N/A	conserved Plasmodium protein, unknown function	3.30435	3.04e-46
PF3D7_1015900	ENO	enolase	-3.60589	6.01e-46
PF3D7_0825700	CryPH	crystalloid-specific PH domain-containing protein, putative	7.04836	1.43e-45
PF3D7_1203300	N/A	TBCC domain-containing protein, putative	1.29006	1.85e-45
PF3D7_0421700	N/A	conserved Plasmodium protein, unknown function	5.15655	3.09e-45
PF3D7_0907700	PA28	proteasome activator 28	-2.27198	3.33e-45
PF3D7_0320200	N/A	CPW-WPC family protein	5.70597	4.87e-45
PF3D7_1422900	N/A	14-3-3 protein, putative	3.9462	5.07e-45
PF3D7_1466600	N/A	enkurin domain-containing protein, putative	4.54265	6.04e-45
PF3D7_0822400	N/A	conserved Plasmodium protein, unknown function	2.48868	6.2e-45
PF3D7_1348800	N/A	E1-E2 ATPase, putative	3.75049	1.98e-44
PF3D7_1210200	N/A	zinc finger protein, putative	6.71801	2.34e-44
PF3D7_1250400	N/A	conserved Plasmodium protein, unknown function	6.37317	2.37e-44
PF3D7_0111500	N/A	UMP-CMP kinase, putative	-1.45115	3.09e-44
PF3D7_0305800	N/A	P-loop containing nucleoside triphosphate hydrolase, putative	5.14666	3.22e-44
PF3D7_0935900	REX1	ring-exported protein 1	-3.48733	4.75e-44
PF3D7_1012400	HGPRT	hypoxanthine-guanine phosphoribosyltransferase	-4.78787	4.86e-44
PF3D7_1220000	N/A	zinc finger protein, putative	5.89802	4.87e-44
PF3D7_0510300	SIP	stripes inner membrane complex protein, putative	5.62017	5.4e-44
PF3D7_0721100	N/A	conserved protein, unknown function	-3.37351	5.4e-44
PF3D7_0830800	SURF8.2	surface-associated interspersed protein 8.2 (SURFIN 8.2)	3.29819	5.8e-44
PF3D7_1134600	N/A	zinc finger protein, putative	2.89891	6e-44
PF3D7_1038400	Pf11-1	gametocyte-specific protein	7.32983	7.94e-44
PF3D7_1434800	N/A	mitochondrial acidic protein MAM33, putative	-1.7958	8.71e-44
PF3D7_1206900	N/A	conserved Plasmodium protein, unknown function	3.19377	1.17e-43
PF3D7_0922500	PGK	phosphoglycerate kinase	-2.48737	2.05e-43
PF3D7_0820200	PGPS	phosphatidylglycerophosphate synthase	-1.54468	2.26e-43
PF3D7_1414800	SMB1	small nuclear ribonucleoprotein-associated protein B, putative	-1.94223	2.78e-43
PF3D7_0703700	N/A	conserved protein, unknown function	-2.20377	2.88e-43
PF3D7_0113400	N/A	Plasmodium exported protein, unknown function	3.70913	8.03e-43
PF3D7_0826700	RACK1	receptor for activated c kinase	-2.99109	1.08e-42
PF3D7_0820700	KDH	2-oxoglutarate dehydrogenase E1 component	-1.08332	1.09e-42
PF3D7_1235800	N/A	peptidase, putative	3.30514	1.21e-42
PF3D7_1117900	N/A	conserved Plasmodium protein, unknown function	0.993088	1.28e-42
PF3D7_1454700	6PGD	6-phosphogluconate dehydrogenase, decarboxylating	-2.42861	1.37e-42
PF3D7_1367200	N/A	CLAMP domain-containing protein, putative	4.11367	1.53e-42
PF3D7_0417600	N/A	conserved Plasmodium protein, unknown function	3.28068	1.59e-42
PF3D7_0904200	PH	PH domain-containing protein, putative	7.4392	1.84e-42
PF3D7_1454900	N/A	conserved protein, unknown function	7.18845	1.87e-42
PF3D7_1311800	M1AAP	M1-family alanyl aminopeptidase	-2.73277	1.88e-42
PF3D7_0627000	N/A	conserved Plasmodium protein, unknown function	2.21536	2.14e-42
PF3D7_1403200	N/A	EGF domain-containing protein, putative	5.45333	2.2e-42
PF3D7_1349000	N/A	conserved Plasmodium protein, unknown function	3.74505	2.56e-42
PF3D7_1140500	MyoK	myosin K, putative	2.91468	2.62e-42
PF3D7_0804700	N/A	conserved Plasmodium protein, unknown function	5.29102	2.65e-42
PF3D7_0105700	N/A	asparagine-rich antigen Pfa35-2	2.71089	2.69e-42
PF3D7_1218700	N/A	conserved Plasmodium protein, unknown function	2.91521	3.49e-42
PF3D7_0407600	N/A	conserved Plasmodium protein, unknown function	5.28719	3.93e-42
PF3D7_0318400	N/A	coiled-coil domain-containing protein CCDC148/CCDC112, putative	3.9408	4.18e-42
PF3D7_1454300	KIN	SNF1-related serine/threonine protein kinase KIN	3.01497	4.57e-42
PF3D7_1446100	N/A	conserved Plasmodium protein, unknown function	5.10954	5.67e-42
PF3D7_0825100	N/A	ankyrin-repeat protein, putative	4.32664	6.88e-42
PF3D7_1204500	N/A	conserved protein, unknown function	-1.45696	7.98e-42
PF3D7_0527200	USP14	ubiquitin carboxyl-terminal hydrolase 14	-1.83808	1.14e-41
PF3D7_1104600	N/A	radial spoke head protein, putative	4.38906	1.27e-41
PF3D7_0522400	N/A	conserved Plasmodium protein, unknown function	2.52513	1.38e-41
PF3D7_1342900	AP2-HS	AP2 domain transcription factor AP2-HS	2.1241	1.56e-41
PF3D7_0904300	N/A	conserved protein, unknown function	3.83813	2.01e-41
PF3D7_1429200	ApiAP2	AP2 domain transcription factor AP2-O3, putative	4.61581	2.01e-41
PF3D7_1144400	N/A	conserved Plasmodium protein, unknown function	4.04806	2.53e-41
PF3D7_1417000	IMC1l	inner membrane complex protein 1l	4.18346	3.51e-41
PF3D7_1008900	AK1	adenylate kinase	-2.37825	3.84e-41
PF3D7_0905300	N/A	dynein heavy chain, putative	4.94172	4.16e-41
PF3D7_1018800	N/A	conserved protein, unknown function	2.30572	5.64e-41
PF3D7_0928100	N/A	conserved Plasmodium protein, unknown function	5.06796	7.19e-41
PF3D7_1349400	N/A	cytidine and deoxycytidylate deaminase, putative	-1.69792	7.96e-41
PF3D7_1324900	LDH	L-lactate dehydrogenase	-3.26097	7.96e-41
PF3D7_0510700	N/A	conserved Plasmodium protein, unknown function	6.53265	9.53e-41
PF3D7_0504700	CEP120	centrosomal protein CEP120, putative	3.39251	1.52e-40
PF3D7_1409800	CELF2	CUGBP Elav-like family member 2, putative	1.57922	1.57e-40
PF3D7_1204100	N/A	conserved Plasmodium protein, unknown function	2.08581	1.77e-40
PF3D7_1216700	PLP2	perforin-like protein 2	2.27606	1.91e-40
PF3D7_0517800	DCX	apicortin	6.0491	2.17e-40
PF3D7_0829500	N/A	conserved Plasmodium protein, unknown function	3.98709	3.28e-40
PF3D7_0502300	N/A	conserved Plasmodium protein, unknown function	7.41766	4.62e-40
PF3D7_1139500	N/A	AAA family ATPase, putative	4.72997	6.6e-40
PF3D7_1444100	N/A	conserved Plasmodium protein, unknown function	2.28068	7.02e-40
PF3D7_1413200	N/A	conserved Plasmodium protein, unknown function	5.11304	8.39e-40
PF3D7_0627600	N/A	conserved Plasmodium protein, unknown function	3.26528	1.21e-39
PF3D7_1475400	CRMP4	cysteine repeat modular protein 4	3.50464	1.8e-39
PF3D7_1001500	ETRAMP10	early transcribed membrane protein 10.1	-6.08802	1.85e-39
PF3D7_0211500	N/A	GAF domain-related protein, putative	2.49991	2.11e-39
PF3D7_1440500	N/A	allantoicase, putative	2.21897	2.26e-39
PF3D7_1211000	N/A	kinesin-X3, putative	4.11887	2.41e-39
PF3D7_1003900	N/A	dynein attachment factor-domain containing protein, putative	2.51122	2.97e-39
PF3D7_1408100	PMIII	plasmepsin III	-1.93336	3.86e-39
PF3D7_1122900	N/A	dynein heavy chain, putative	3.97902	4.58e-39
PF3D7_1476700	LPL1	lysophospholipase LPL1	2.20025	4.78e-39
PF3D7_1333100	N/A	conserved Plasmodium protein, unknown function	3.6715	4.94e-39
PF3D7_1426500	ABCG2	ABC transporter G family member 2	4.64826	5.14e-39
PF3D7_1242400	N/A	GAS8-like protein, putative	2.06209	6.17e-39
PF3D7_0922000	N/A	dynein intermediate chain, putative	2.53615	6.45e-39
PF3D7_1439200	N/A	conserved Plasmodium protein, unknown function	1.87199	6.74e-39
PF3D7_0822500	DLC1	dynein light chain 1	2.86045	7.01e-39
PF3D7_1351100	N/A	conserved protein, unknown function	-2.02149	9.3e-39
PF3D7_1207700	N/A	41-3 protein	5.70385	1.21e-38
PF3D7_1132100	N/A	RNA-binding protein, putative	5.0877	1.25e-38
PF3D7_0714100	N/A	MAATS1 domain-containing protein, putative	5.8885	1.55e-38
PF3D7_0715900	CDF	cation diffusion facilitator family protein, putative	-1.99269	2.1e-38
PF3D7_0816800	DMC1	meiotic recombination protein DMC1, putative	7.75338	2.31e-38
PF3D7_1474400	N/A	conserved Plasmodium protein, unknown function	2.72196	2.35e-38
PF3D7_1034300	TLAP2	thioredoxin-like associated protein 2, putative	4.96885	2.43e-38
PF3D7_1332900	cyto-IRS	isoleucine--tRNA ligase, putative	-1.49584	2.46e-38
PF3D7_1326500	N/A	conserved Plasmodium protein, unknown function	2.03042	3.89e-38
PF3D7_1001200	ACBP2	acyl-CoA binding protein, isoform 2, ACBP2	-5.66288	4.35e-38
PF3D7_0614000	N/A	thiamine-phosphate synthase, putative	-0.983214	5.99e-38
PF3D7_0915400	PFK9	ATP-dependent 6-phosphofructokinase	-2.55417	6.68e-38
PF3D7_0709900	N/A	hydrolase, putative	2.83898	7.33e-38
PF3D7_0905500	N/A	conserved protein, unknown function	-1.8246	7.45e-38
PF3D7_1319600	N/A	ACDC domain-containing protein, putative	3.89977	7.53e-38
PF3D7_0918300	EIF3F	eukaryotic translation initiation factor 3 subunit F, putative	-1.64259	8.93e-38
PF3D7_0514700	N/A	MORN repeat protein, putative	4.6739	9.17e-38
PF3D7_1033800	N/A	plasmepsin VII	6.57495	1.02e-37
PF3D7_0419000	N/A	conserved Plasmodium protein, unknown function	3.74453	1.11e-37
PF3D7_1218800	PSOP17	secreted ookinete protein, putative	3.885	1.46e-37
PF3D7_1323100	N/A	60S ribosomal protein L6, putative	-2.28335	2.13e-37
PF3D7_1001700	N/A	Plasmodium exported protein (PHISTc), unknown function	-3.28617	2.44e-37
PF3D7_0922200	SAMS	S-adenosylmethionine synthetase	-4.01955	4.8e-37
PF3D7_0526200	ARFGAP2	ADP-ribosylation factor GTPase-activating protein 2	-1.55297	5.07e-37
PF3D7_0624300	N/A	CPW-WPC family protein	4.70628	5.88e-37
PF3D7_0615100	ENR	enoyl-acyl carrier reductase	4.50921	6.05e-37
PF3D7_0628900	N/A	RAP protein, putative	1.57071	7.43e-37
PF3D7_1477600	SURF14.1	surface-associated interspersed protein 14.1 (SURFIN 14.1)	4.72787	7.48e-37
PF3D7_1401400	ETRAMP14	early transcribed membrane protein 14.1	-3.83458	7.8e-37
PF3D7_0417000	N/A	conserved Plasmodium protein, unknown function	4.77453	1.36e-36
PF3D7_0721700	PSOP1	secreted ookinete protein, putative	4.42885	1.5e-36
PF3D7_0418800	N/A	MOLO1 domain-containing protein, putative	7.35483	1.54e-36
PF3D7_1225800	UBA1	ubiquitin-activating enzyme E1	-1.70407	1.55e-36
PF3D7_1113900	MAPK2	mitogen-activated protein kinase 2	4.35976	1.59e-36
PF3D7_1014800	N/A	EF hand domain-containing protein, putative	2.75016	1.65e-36
PF3D7_1238200	N/A	conserved Plasmodium protein, unknown function	4.51915	1.99e-36
PF3D7_1444200	N/A	EF-hand calcium-binding domain-containing protein, putative	2.26798	1.99e-36
PF3D7_1208200	CRMP3	cysteine repeat modular protein 3	3.69635	2e-36
PF3D7_0518900	N/A	conserved protein, unknown function	4.17979	3.48e-36
PF3D7_1239400	N/A	conserved protein, unknown function	4.36712	3.78e-36
PF3D7_1029500	N/A	conserved Plasmodium protein, unknown function	2.87699	4.18e-36
PF3D7_0933100	N/A	conserved Plasmodium protein, unknown function	3.02397	4.72e-36
PF3D7_1248400	N/A	conserved Plasmodium protein, unknown function	7.01533	9.51e-36
PF3D7_1466000	N/A	conserved protein, unknown function	4.86426	1.13e-35
PF3D7_1115600	CYP19B	peptidyl-prolyl cis-trans isomerase	-2.57918	1.45e-35
PF3D7_1338300	EF-1gamma	elongation factor 1-gamma, putative	-2.28432	1.61e-35
PF3D7_1020800	DLAT	dihydrolipoamide acyltransferase component E2	2.64099	1.74e-35
PF3D7_1311500	RPT1	26S protease regulatory subunit 7, putative	-1.4783	2.06e-35
PF3D7_0306800	CCT2	T-complex protein 1 subunit beta	-1.26734	2.5e-35
PF3D7_0528200	EIF3E	eukaryotic translation initiation factor 3 subunit E, putative	-1.8033	2.67e-35
PF3D7_1124500	pdhA	pyruvate dehydrogenase E1 component subunit alpha	2.2669	2.9e-35
PF3D7_1453800	GluPho	glucose-6-phosphate dehydrogenase-6-phosphogluconolactonase	-1.57027	2.97e-35
PF3D7_1471800	N/A	conserved Plasmodium protein, unknown function	4.17678	3.4e-35
PF3D7_1204400	G37	sexual stage-specific protein G37, putative	5.036	4.26e-35
PF3D7_1357100	N/A	elongation factor 1-alpha	-3.13622	4.69e-35
PF3D7_1135200	N/A	regulator of chromosome condensation, putative, pseudogene	3.09468	6.14e-35
PF3D7_1415100	N/A	conserved protein, unknown function	1.55811	6.18e-35
PF3D7_1107600	N/A	conserved Plasmodium protein, unknown function	4.38557	6.53e-35
PF3D7_0209000	P230	6-cysteine protein P230	6.55613	6.81e-35
PF3D7_1246100	ALAS	delta-aminolevulinic acid synthetase	2.01183	6.92e-35
PF3D7_0935000	SNRPB2	U2 small nuclear ribonucleoprotein B'', putative	-2.14196	7.73e-35
PF3D7_1470500	PDEdelta	cGMP-specific 3',5'-cyclic phosphodiesterase delta	2.63106	8.16e-35
PF3D7_0800700	SURF8.3	surface-associated interspersed protein 8.3 (SURFIN 8.3)	2.92871	1.23e-34
PF3D7_0602700	N/A	conserved Plasmodium protein, unknown function	3.32407	1.27e-34
PF3D7_1362400	Pcalp	calpain	1.68461	1.31e-34
PF3D7_0506500	N/A	conserved Plasmodium protein, unknown function	1.59964	1.39e-34
PF3D7_0717700	N/A	serine--tRNA ligase, putative	-1.54405	2.06e-34
PF3D7_0520400	N/A	single-stranded DNA-binding protein, putative	-1.8733	2.16e-34
PF3D7_0904800	RPA1	replication protein A1, small fragment	-1.39454	2.37e-34
PF3D7_1428300	N/A	proliferation-associated protein 2g4, putative	-1.58286	3.01e-34
PF3D7_1312000	MCAT	malonyl CoA-acyl carrier protein transacylase	2.70043	3.06e-34
PF3D7_1221400	IMC1h	inner membrane complex protein 1h, putative	5.63971	6.07e-34
PF3D7_1107900	MSCS	mechanosensitive ion channel protein, putative	3.51182	6.25e-34
PF3D7_1423400	N/A	conserved Plasmodium membrane protein, unknown function	4.33703	6.32e-34
PF3D7_0826200	N/A	alpha/beta hydrolase, putative	2.16909	6.44e-34
PF3D7_0311700	PM6	plasmepsin VI	4.09578	7.39e-34
PF3D7_1213500	N/A	integral membrane protein GPR180, putative	4.23897	9.61e-34
PF3D7_1233200	N/A	conserved Plasmodium protein, unknown function	4.43684	1.04e-33
PF3D7_0211800	AsnRS	asparagine--tRNA ligase	-1.5515	1.21e-33
PF3D7_1031000	P25	ookinete surface protein P25	7.48548	1.26e-33
PF3D7_0213800	N/A	conserved protein, unknown function	4.00708	1.55e-33
PF3D7_1367300	N/A	conserved Plasmodium protein, unknown function	3.76017	1.83e-33
PF3D7_0205000	N/A	conserved Plasmodium protein, unknown function	3.08635	2.62e-33
PF3D7_0931700	N/A	PIH1 domain-containing protein, putative	4.4484	3.11e-33
PF3D7_1137600	N/A	conserved Plasmodium protein, unknown function	3.78854	3.51e-33
PF3D7_1358600	N/A	zinc finger protein, putative	6.26968	3.51e-33
PF3D7_0720000	CSL4	exosome complex component CSL4, putative	-1.63704	3.51e-33
PF3D7_1122600	N/A	conserved Plasmodium protein, unknown function	3.09984	4.29e-33
PF3D7_0708600	IMC1d	inner membrane complex protein 1d, putative	5.56284	5.2e-33
PF3D7_1038600	N/A	Plasmodium exported protein, unknown function	2.38423	5.68e-33
PF3D7_1137900	N/A	conserved Plasmodium protein, unknown function	5.12835	6e-33
PF3D7_0518800	PSOP13	secreted ookinete protein, putative	8.40774	6.02e-33
PF3D7_0307900	N/A	conserved Plasmodium protein, unknown function	2.29816	6.43e-33
PF3D7_1315900	N/A	exportin-T, putative	-1.86348	6.44e-33
PF3D7_0202500	ETRAMP2	early transcribed membrane protein 2	-5.0106	6.47e-33
PF3D7_1301700	CBP2	CX3CL1-binding protein 2	-4.22541	8.17e-33
PF3D7_1327900	N/A	conserved Plasmodium protein, unknown function	6.59929	9.28e-33
PF3D7_1146300	N/A	conserved Plasmodium protein, unknown function	5.91993	1.03e-32
PF3D7_0611700	RPL39	60S ribosomal protein L39	-2.72994	1.05e-32
PF3D7_1349300	TKL3	tyrosine kinase-like protein	1.32809	1.16e-32
PF3D7_0726200	FIKK7.1	serine/threonine protein kinase, FIKK family	3.01666	1.21e-32
PF3D7_1230700	SEC13	protein transport protein SEC13	-1.64989	1.24e-32
PF3D7_1362700	N/A	conserved Plasmodium protein, unknown function	3.7423	1.49e-32
PF3D7_1356500	N/A	conserved Plasmodium protein, unknown function	3.25727	1.74e-32
PF3D7_0216500	N/A	conserved Plasmodium protein, unknown function	1.56414	1.85e-32
PF3D7_1128600	NOT2	CCR4-NOT transcription complex subunit 2, putative	4.99145	2.28e-32
PF3D7_1246000	N/A	conserved Plasmodium protein, unknown function	3.36634	2.57e-32
PF3D7_1213400	N/A	kelch domain-containing protein, putative	5.51366	2.92e-32
PF3D7_1207400	N/A	conserved Plasmodium protein, unknown function	5.08426	3.37e-32
PF3D7_1146800	N/A	conserved Plasmodium protein, unknown function	5.42616	3.82e-32
PF3D7_1421800	N/A	conserved Plasmodium protein, unknown function	5.45666	4.24e-32
PF3D7_0708200	N/A	conserved Plasmodium protein, unknown function	3.98441	5.39e-32
PF3D7_0927200	N/A	zinc finger protein, putative	4.83347	5.42e-32
PF3D7_1031900	N/A	conserved Plasmodium protein, unknown function	2.61959	5.5e-32
PF3D7_1029600	ADA	adenosine deaminase	-3.23111	6.53e-32
PF3D7_0310700	TRAPPC4	trafficking protein particle complex subunit 4, putative	-2.29408	6.64e-32
PF3D7_1359900	N/A	conserved Plasmodium membrane protein, unknown function	1.18513	6.98e-32
PF3D7_1340400	N/A	conserved Plasmodium protein, unknown function	5.84261	9.54e-32
PF3D7_1121400	N/A	WD repeat-containing protein, putative	3.24588	1.01e-31
PF3D7_0721400	N/A	rhoptry protein, putative	-2.03277	1.03e-31
PF3D7_0114000	EPF1	exported protein family 1	5.92882	1.1e-31
PF3D7_1236500	N/A	conserved Plasmodium protein, unknown function	5.67794	1.33e-31
PF3D7_0809900	JmjC1	JmjC domain-containing protein 1, putative	1.11946	1.45e-31
PF3D7_0510800	N/A	WD repeat-containing protein, putative	4.23451	1.51e-31
PF3D7_1311100	N/A	meiosis-specific nuclear structural protein 1, putative	5.16386	1.68e-31
PF3D7_0317800	N/A	26S proteasome non-ATPase regulatory subunit 9, putative	-2.15325	1.76e-31
PF3D7_0809700	RUVB1	RuvB-like helicase 1	3.28467	1.86e-31
PF3D7_1403000	N/A	radial spoke protein 3, putative	5.15551	1.91e-31
PF3D7_0418100	SOC1	protein SOC1, putative	0.84518	1.96e-31
PF3D7_1426000	RPL21	60S ribosomal protein L21	-2.8026	1.98e-31
PF3D7_0207000	MSP4	merozoite surface protein 4	-2.09227	2.1e-31
PF3D7_0115100	N/A	Plasmodium exported protein (PHISTa), unknown function	3.72252	2.76e-31
PF3D7_0809800	N/A	conserved Plasmodium protein, unknown function	1.89384	2.9e-31
PF3D7_0923800	TRXR	thioredoxin reductase	-1.89905	3.67e-31
PF3D7_0936500	VAP1	virulence-associated protein 1	4.15488	3.8e-31
PF3D7_1114600	N/A	conserved Plasmodium protein, unknown function	3.14507	4.12e-31
PF3D7_1213800	PRS	proline--tRNA ligase	-1.80898	4.12e-31
PF3D7_1333300	N/A	transmembrane emp24 domain-containing protein, putative	-1.62868	4.55e-31
PF3D7_0205300	N/A	conserved Plasmodium protein, unknown function	4.00248	4.8e-31
PF3D7_1137700	N/A	calcium-binding protein, putative	3.54488	5.43e-31
PF3D7_1417400	EPAC	rap guanine nucleotide exchange factor, putative, pseudogene	2.74919	5.52e-31
PF3D7_1363000	N/A	conserved Plasmodium protein, unknown function	1.3198	6.27e-31
PF3D7_1134800	N/A	coatomer subunit delta	-0.986454	6.73e-31
PF3D7_1354000	N/A	conserved Plasmodium protein, unknown function	4.45525	9.67e-31
PF3D7_0514000	TTL	tubulin--tyrosine ligase, putative	1.699	1.13e-30
PF3D7_1446400	pdhB	pyruvate dehydrogenase E1 component subunit beta	2.17196	1.16e-30
PF3D7_0913300	N/A	conserved protein, unknown function	-1.28135	1.44e-30
PF3D7_0320300	CCT5	T-complex protein 1 subunit epsilon	-1.52803	1.63e-30
PF3D7_1352500	N/A	thioredoxin-related protein, putative	-2.79565	2.1e-30
PF3D7_0312300	RPN12	26S proteasome regulatory subunit RPN12, putative	-1.11595	2.47e-30
PF3D7_0404900	P41	6-cysteine protein P41	-2.41178	2.89e-30
PF3D7_0214100	SEC31	protein transport protein SEC31	-1.61897	2.89e-30
PF3D7_1441200	N/A	60S ribosomal protein L1, putative	-2.12093	2.95e-30
PF3D7_1322100	SET2	histone-lysine N-methyltransferase SET2	1.54806	3.5e-30
PF3D7_0831300	GEXP13	Plasmodium exported protein, unknown function	4.39095	5.03e-30
PF3D7_1439900	TIM	triosephosphate isomerase	-2.58635	5.35e-30
PF3D7_1475500	CCp1	LCCL domain-containing protein	4.57118	6.2e-30
PF3D7_0922300	N/A	conserved protein, unknown function	4.36105	8.12e-30
PF3D7_0322300	DGAT	diacylglycerol O-acyltransferase	-2.05982	9.84e-30
PF3D7_1316000	N/A	protein kinase, putative	4.43909	1.01e-29
PF3D7_1131500	N/A	conserved Plasmodium protein, unknown function	5.32202	1.24e-29
PF3D7_1215800	RSPH9	radial spoke head protein 9, putative	6.42528	1.36e-29
PF3D7_0530900	FRM1	formin 1	1.95294	1.5e-29
PF3D7_1019700	N/A	conserved Plasmodium protein, unknown function	1.98441	1.54e-29
PF3D7_0504500	N/A	MOLO1 domain-containing protein, putative	6.25383	2.24e-29
PF3D7_1005300	N/A	conserved Plasmodium protein, unknown function	3.90478	2.42e-29
PF3D7_1127100	dUTPase	deoxyuridine 5'-triphosphate nucleotidohydrolase	-2.72792	3.04e-29
PF3D7_0909700	N/A	FHA domain protein, putative	2.31209	3.21e-29
PF3D7_1307400	N/A	conserved Plasmodium protein, unknown function	3.50267	3.33e-29
PF3D7_0205200	N/A	MORN repeat protein, putative	4.41572	3.47e-29
PF3D7_1120700	N/A	conserved Plasmodium protein, unknown function	4.09403	4.15e-29
PF3D7_0718100	EST	exported serine/threonine protein kinase	1.10327	4.83e-29
PF3D7_0316700	YOP1	protein YOP1, putative	-1.84533	6.85e-29
PF3D7_0502600	N/A	conserved Plasmodium protein, unknown function	1.30382	8.62e-29
PF3D7_1216200	N/A	glycerol-3-phosphate dehydrogenase [NAD(+)], putative	-1.79229	8.74e-29
PF3D7_0935100	KSH1	protein kish, putative	-2.11586	9.2e-29
PF3D7_1346100	SEC61A	protein transport protein SEC61 subunit alpha	-1.60262	9.4e-29
PF3D7_0514500	N/A	conserved Plasmodium membrane protein, unknown function	4.97266	1.08e-28
PF3D7_0815000	Sel3	selenoprotein	-1.82482	1.12e-28
PF3D7_0811400	N/A	conserved protein, unknown function	-1.75583	1.17e-28
PF3D7_1343800	N/A	VPS13 domain-containing protein, putative	2.34288	1.33e-28
PF3D7_1403300	N/A	tetratricopeptide repeat protein, putative	3.65418	1.39e-28
PF3D7_1362600	N/A	conserved protein, unknown function	5.81813	1.57e-28
PF3D7_0621400	ALV7	Pf77 protein	5.35135	1.61e-28
PF3D7_1109200	N/A	conserved Plasmodium protein, unknown function	2.66245	1.63e-28
PF3D7_0411000	N/A	conserved Plasmodium protein, unknown function	3.52314	1.63e-28
PF3D7_1146700	N/A	kinesin-X4, putative	4.32058	1.96e-28
PF3D7_0913200	EF-1beta	elongation factor 1-beta	-2.39321	1.99e-28
PF3D7_0610700	N/A	conserved Plasmodium protein, unknown function	-1.91701	2.02e-28
PF3D7_0102300	N/A	Plasmodium exported protein, unknown function	-3.71725	2.08e-28
PF3D7_0816500	HSP20	small heat shock protein HSP20, putative	6.66693	2.21e-28
PF3D7_0614600	N/A	conserved Plasmodium protein, unknown function	2.5433	2.23e-28
PF3D7_1325200	N/A	lactate dehydrogenase, putative	2.47946	2.71e-28
PF3D7_0525000	N/A	zinc finger protein, putative	1.89166	2.76e-28
PF3D7_0408700	PLP1	perforin-like protein 1	4.09547	3.23e-28
PF3D7_1431100	PIP2	PhIL1 interacting protein PIP2	5.5596	3.23e-28
PF3D7_1407000	CCp3	LCCL domain-containing protein	4.17948	3.27e-28
PF3D7_1014200	HAP2	male gamete fusion factor HAP2, putative	4.52285	3.62e-28
PF3D7_1141000	N/A	conserved Plasmodium protein, unknown function	3.75324	3.94e-28
PF3D7_1410100	N/A	alpha/beta hydrolase, putative	3.94939	4.39e-28
PF3D7_0812900	N/A	conserved Plasmodium protein, unknown function	3.06654	4.68e-28
PF3D7_1330200	N/A	conserved Plasmodium protein, unknown function	-1.72679	5.15e-28
PF3D7_1329900	N/A	conserved Plasmodium protein, unknown function	1.76735	5.62e-28
PF3D7_0215200	N/A	conserved Plasmodium protein, unknown function	2.11817	5.81e-28
PF3D7_1448200	CAPG2	condensin-2 complex subunit G2, putative	3.60233	5.85e-28
PF3D7_1113400	DSK2	ubiquitin domain-containing protein DSK2, putative	-1.35779	5.85e-28
PF3D7_0716900	DMT2	drug/metabolite transporter DMT2	-1.1738	6.19e-28
PF3D7_1429300	N/A	CPW-WPC family protein	4.0885	6.29e-28
PF3D7_1354800	MCA1	metacaspase-1	2.26437	6.68e-28
PF3D7_1116700	DPAP1	dipeptidyl aminopeptidase 1	-2.31778	7.53e-28
PF3D7_1473900	N/A	conserved Plasmodium protein, unknown function	2.05374	8.05e-28
PF3D7_1408800	N/A	conserved Plasmodium protein, unknown function	5.39804	9.59e-28
PF3D7_0521400	N/A	conserved protein, unknown function	-1.44629	1.02e-27
PF3D7_0831400	N/A	Plasmodium exported protein, unknown function	-3.53975	1.06e-27
PF3D7_1465200	MED4	mediator of RNA polymerase II transcription subunit 4, putative	-1.13767	1.09e-27
PF3D7_0801900	LSD2	lysine-specific histone demethylase, putative	3.07873	1.21e-27
PF3D7_1447600	N/A	conserved protein, unknown function	5.6021	1.35e-27
PF3D7_1351400	N/A	60S ribosomal protein L17, putative	-2.79369	1.35e-27
PF3D7_0516900	RPL2.1	60S ribosomal protein L2	-2.18919	1.96e-27
PF3D7_1223500	N/A	conserved Plasmodium protein, unknown function	1.20394	2.04e-27
PF3D7_1359500	N/A	conserved Plasmodium protein, unknown function	3.40053	2.07e-27
PF3D7_1144800	N/A	conserved Plasmodium protein, unknown function	4.09083	3.82e-27
PF3D7_1246900	PKB	RAC-beta serine/threonine protein kinase	2.24941	4e-27
PF3D7_1302500	N/A	AAA domain-containing protein, putative	1.37543	4.32e-27
PF3D7_0212900	ATEL1	arginyl-tRNA--protein transferase	-1.60111	5.19e-27
PF3D7_1229400	MIF	macrophage migration inhibitory factor	-2.9839	5.22e-27
PF3D7_0206800	MSP2	merozoite surface protein 2	-3.46292	5.38e-27
PF3D7_0626800	PyrK	pyruvate kinase	-3.05882	5.87e-27
PF3D7_1348700	WDR16	WD repeat-containing protein 16, putative	2.92887	6.1e-27
PF3D7_1330400	N/A	ER lumen protein retaining receptor 1, putative	-2.00309	6.22e-27
PF3D7_0716300	N/A	conserved protein, unknown function	-2.72299	6.66e-27
PF3D7_0719200	NEK4	NIMA related kinase 4	4.08931	6.76e-27
PF3D7_1251000	N/A	HSP20-like chaperone, putative	3.95182	7.02e-27
PF3D7_1038700	N/A	Plasmodium exported protein, unknown function	2.62574	8.43e-27
PF3D7_1469400	NT3	nucleoside transporter 3, putative	1.44756	8.61e-27
PF3D7_0616700	N/A	ras GTPAse, putative	1.97552	8.93e-27
PF3D7_1324300	N/A	conserved Plasmodium membrane protein, unknown function	1.60878	9.3e-27
PF3D7_1307300	DBP6	ATP-dependent RNA helicase DBP6, putative	1.33607	9.88e-27
PF3D7_1239300	N/A	conserved Plasmodium protein, unknown function	2.53535	1.04e-26
PF3D7_0219300	N/A	conserved Plasmodium protein, unknown function	-1.37012	1.11e-26
PF3D7_1412200	N/A	conserved Plasmodium protein, unknown function	1.58475	1.13e-26
PF3D7_0516500	MFS1	major facilitator superfamily domain-containing protein, putative	3.8999	1.14e-26
PF3D7_1008600	N/A	zinc finger (CCCH type) protein, putative	3.44892	1.25e-26
PF3D7_0622300	N/A	vacuolar transporter chaperone, putative	1.43867	1.36e-26
PF3D7_1120600	N/A	DDRGK domain-containing protein, putative	1.50412	1.37e-26
PF3D7_0528900	N/A	conserved protein, unknown function	4.55915	1.46e-26
PF3D7_1141100	N/A	conserved Plasmodium protein, unknown function	4.84503	1.68e-26
PF3D7_1201600	NEK3	NIMA related kinase 3	3.54245	1.77e-26
PF3D7_1421300	N/A	conserved Plasmodium protein, unknown function	2.20823	1.85e-26
PF3D7_1403700	TRAM	translocation associated membrane protein, putative	1.86453	2.12e-26
PF3D7_1345000	N/A	RING zinc finger protein, putative	3.80385	2.16e-26
PF3D7_0922600	N/A	glutamine synthetase, putative	-1.24994	3.14e-26
PF3D7_1215700	N/A	conserved Plasmodium protein, unknown function	6.45544	3.17e-26
PF3D7_0217800	RPS26	40S ribosomal protein S26	-2.82362	3.24e-26
PF3D7_0917900	BIP	heat shock protein 70	-2.92885	3.47e-26
PF3D7_0921700	N/A	conserved protein, unknown function	-1.48328	3.6e-26
PF3D7_1006300	N/A	conserved Plasmodium protein, unknown function	6.049	3.6e-26
PF3D7_1420500	N/A	protein GPR89, putative	3.84968	3.61e-26
PF3D7_1204000	N/A	conserved Plasmodium protein, unknown function	3.30061	4.15e-26
PF3D7_0915800	GLTP	glycolipid transfer protein, putative	4.45919	4.99e-26
PF3D7_1344200	GRP170	endoplasmic reticulum chaperone GRP170	-1.77912	5.18e-26
PF3D7_1461700	N/A	conserved Plasmodium protein, unknown function	4.33971	5.31e-26
PF3D7_0316600	FNT	formate-nitrite transporter	-2.56215	7.43e-26
PF3D7_0525900	NEK2	NIMA related kinase 2	5.91866	7.91e-26
PF3D7_1415700	SPT	serine palmitoyltransferase, putative	3.02166	8.01e-26
PF3D7_1369300	N/A	conserved Plasmodium protein, unknown function	4.41433	8.33e-26
PF3D7_1104500	N/A	WD repeat-containing protein, putative	3.56276	8.36e-26
PF3D7_0506200	TBP	TATA-box-binding protein	1.38032	8.46e-26
PF3D7_1246800	SRPRB	signal recognition particle receptor subunit beta, putative	-2.39868	8.71e-26
PF3D7_1322000	N/A	nucleoside-diphosphatase, putative	-1.82041	9.89e-26
PF3D7_1316700	N/A	conserved protein, unknown function	4.25864	1.02e-25
PF3D7_1007900	EIF3D	eukaryotic translation initiation factor 3 subunit D, putative	-1.20203	1.07e-25
PF3D7_0818300	N/A	dynactin subunit 6, putative	3.1484	1.12e-25
PF3D7_0715800	DMT1	drug/metabolite transporter DMT1, putative	-1.28728	1.14e-25
PF3D7_1114000	N/A	dynein light chain Tctex-type, putative	3.24317	1.24e-25
PF3D7_1118800	ARC40	actin-related protein 2/3 complex subunit 1, putative	2.59809	1.3e-25
PF3D7_1406100	N/A	tubby domain-containing protein, putative	0.977512	1.3e-25
PF3D7_1020200	N/A	conserved Plasmodium protein, unknown function	5.98255	1.32e-25
PF3D7_0605600	N/A	nucleoside diphosphate kinase, putative	4.97546	1.53e-25
PF3D7_0924900	ATAT	alpha-tubulin N-acetyltransferase, putative	3.09488	1.81e-25
PF3D7_1143600	N/A	conserved Plasmodium protein, unknown function	4.89088	1.92e-25
PF3D7_0929500	N/A	CH domain-containing protein, putative	4.88355	1.97e-25
PF3D7_1220700	N/A	conserved Plasmodium protein, unknown function	3.85569	1.99e-25
PF3D7_0905400	RhopH3	high molecular weight rhoptry protein 3	-4.25561	2.33e-25
PF3D7_1361900	PCNA1	proliferating cell nuclear antigen 1	-2.87654	2.33e-25
PF3D7_1129200	RPN7	26S proteasome regulatory subunit RPN7, putative	-1.91789	2.62e-25
PF3D7_0110500	BDP3	bromodomain protein 3, putative	1.61935	3.09e-25
PF3D7_0421900	N/A	conserved Plasmodium protein, unknown function	6.89944	3.39e-25
PF3D7_0610800	TK	transketolase	-1.53151	3.41e-25
PF3D7_1108600	ERC	endoplasmic reticulum-resident calcium binding protein	-2.62686	3.58e-25
PF3D7_0630000	N/A	CPW-WPC family protein	7.83597	3.66e-25
PF3D7_0209800	UAP56	ATP-dependent RNA helicase UAP56	-1.99952	3.76e-25
PF3D7_1362900	N/A	conserved Plasmodium protein, unknown function	3.53865	3.83e-25
PF3D7_1010400	N/A	MORN repeat protein, putative	3.37553	4.76e-25
PF3D7_0406500	N/A	NYN domain-containing protein, putative	1.64337	6.81e-25
PF3D7_0314700	RNF1	RING finger protein RNF1	4.08686	7.18e-25
PF3D7_1343000	PMT	phosphoethanolamine N-methyltransferase	-4.51499	7.21e-25
PF3D7_0614300	MFR1	major facilitator superfamily-related transporter, putative	-1.97911	7.45e-25
PF3D7_1361300	N/A	conserved Plasmodium protein, unknown function	5.00688	7.66e-25
PF3D7_0612700	P12	6-cysteine protein P12	-2.17576	7.96e-25
PF3D7_1249700	N/A	conserved Plasmodium protein, unknown function	3.41163	8.52e-25
PF3D7_0926300	N/A	protein kinase, putative	2.38173	8.96e-25
PF3D7_1311400	AP1M1	AP-1 complex subunit mu-1	-1.47541	1.07e-24
PF3D7_1228600	MSP9	merozoite surface protein 9	-3.85026	1.2e-24
PF3D7_1339000	N/A	conserved Plasmodium protein, unknown function	4.7862	1.28e-24
PF3D7_0630200	PSOP6	secreted ookinete protein, putative	5.93397	1.28e-24
PF3D7_1230100	TLAP1	thioredoxin-like associated protein 1, putative	4.80564	1.29e-24
PF3D7_1147200	N/A	tubulin--tyrosine ligase, putative	5.43501	1.37e-24
PF3D7_1231300	N/A	conserved Plasmodium protein, unknown function	3.52232	1.43e-24
PF3D7_1416800	KRS2	lysine--tRNA ligase, putative	1.2666	1.45e-24
PF3D7_1303900	N/A	GINS complex subunit Psf3, putative	3.06369	1.47e-24
PF3D7_0320400	Cap380	oocyst capsule protein Cap380	5.11243	1.48e-24
PF3D7_0106300	ATP6	calcium-transporting ATPase	-1.5372	1.49e-24
PF3D7_1420400	GlyRS	glycine--tRNA ligase	-1.24198	1.65e-24
PF3D7_1118900	N/A	conserved protein, unknown function	3.19302	2.16e-24
PF3D7_1116900	N/A	conserved protein, unknown function	3.041	2.31e-24
PF3D7_0823800	N/A	DnaJ protein, putative	-1.74934	2.34e-24
PF3D7_1236700	N/A	S-adenosyl-methyltransferase, putative	-1.80624	3.06e-24
PF3D7_0211400	KASIII	beta-ketoacyl-ACP synthase III	2.47089	3.8e-24
PF3D7_0421800	N/A	conserved Plasmodium protein, unknown function	6.33618	3.83e-24
PF3D7_1338800	N/A	CPW-WPC family protein	3.93329	3.89e-24
PF3D7_1340000	PSOP7	secreted ookinete protein, putative	2.6763	4.68e-24
PF3D7_0604400	N/A	conserved protein, unknown function	4.89331	5.08e-24
PF3D7_1416700	N/A	conserved protein, unknown function	4.38763	5.14e-24
PF3D7_0934800	PKAc	cAMP-dependent protein kinase catalytic subunit	-2.37661	5.23e-24
PF3D7_1340500	N/A	conserved Plasmodium protein, unknown function	3.01275	5.94e-24
PF3D7_1138600	N/A	beta-catenin-like protein 1, putative	-1.28312	5.94e-24
PF3D7_1313100	N/A	conserved Plasmodium protein, unknown function	3.73842	7.45e-24
PF3D7_1466500	N/A	conserved Plasmodium protein, unknown function	5.92176	7.59e-24
PF3D7_0509200	LRR2	leucine-rich repeat protein	3.03116	7.63e-24
PF3D7_1108800	N/A	conserved Plasmodium protein, unknown function	2.61638	9.09e-24
PF3D7_0819400	PLP4	perforin-like protein 4	4.77385	9.16e-24
PF3D7_0722400	OLA1	Obg-like ATPase 1, putative	-2.36331	9.54e-24
PF3D7_0622100	N/A	conserved Plasmodium protein, unknown function	2.13175	1.01e-23
PF3D7_1446200	LAP	M17 leucyl aminopeptidase	-2.2205	1.01e-23
PF3D7_0814700	N/A	conserved Plasmodium protein, unknown function	3.59266	1.02e-23
PF3D7_0933600	QCR1	mitochondrial-processing peptidase subunit beta, putative	-1.0742	1.13e-23
PF3D7_0802700	N/A	conserved Plasmodium protein, unknown function	2.81533	1.2e-23
PF3D7_1003500	N/A	40S ribosomal protein S20e, putative	-2.17777	1.55e-23
PF3D7_0927400	N/A	conserved Plasmodium protein, unknown function	3.58849	1.62e-23
PF3D7_1438800	N/A	OST-HTH associated domain protein, putative	5.40982	1.69e-23
PF3D7_1346300	ALBA2	DNA/RNA-binding protein Alba 2	-2.41034	1.72e-23
PF3D7_1476100	ETRAMP14.2	early transcribed membrane protein 14.2	3.47333	1.8e-23
PF3D7_1367900	N/A	conserved Plasmodium protein, unknown function	4.31009	1.92e-23
PF3D7_1019600	N/A	conserved Plasmodium protein, unknown function	1.21293	1.95e-23
PF3D7_1454800	N/A	conserved Plasmodium protein, unknown function	5.81179	2e-23
PF3D7_0801400	N/A	conserved Plasmodium protein, unknown function	5.25083	2.04e-23
PF3D7_0620000	PIMMS43	PIMMS43 protein	4.05525	2.28e-23
PF3D7_1410700	N/A	conserved protein, unknown function	-1.81763	2.33e-23
PF3D7_0936100	ETRAMP9	early transcribed membrane protein	-3.16998	2.34e-23
PF3D7_1135400	N/A	HotDog domain-containing protein, putative	-2.81284	2.79e-23
PF3D7_1226200	N/A	conserved Plasmodium protein, unknown function	2.75945	2.83e-23
PF3D7_1234400	MiGS	microgamete surface protein MiGS, putative	4.01949	3.02e-23
PF3D7_1361100	SEC24A	protein transport protein Sec24A	-1.22292	3.02e-23
PF3D7_1115700	FP2A	cysteine proteinase falcipain 2a	-2.33921	3.04e-23
PF3D7_1338100	RPN3	26S proteasome regulatory subunit RPN3, putative	-1.75508	3.25e-23
PF3D7_0516100	ATPase1	cation-transporting ATPase 1	1.23743	3.4e-23
PF3D7_1462600	N/A	conserved Plasmodium membrane protein, unknown function	5.27558	3.45e-23
PF3D7_1366400	RHOP148	rhoptry protein RHOP148	-1.00903	3.45e-23
PF3D7_1222800	N/A	conserved Plasmodium protein, unknown function	4.95064	3.58e-23
PF3D7_1316400	SAS6L	SAS6-like protein, putative	2.79074	3.77e-23
PF3D7_1451100	eEF2	elongation factor 2	-2.29687	4.49e-23
PF3D7_0713400	SR25	GPCR-like receptor SR25	-1.48124	4.7e-23
PF3D7_0625900	N/A	conserved Plasmodium protein, unknown function	4.0896	4.82e-23
PF3D7_1413000	N/A	conserved Plasmodium protein, unknown function	6.75534	4.94e-23
PF3D7_1471300	N/A	RAP protein, putative	-1.31909	5.05e-23
PF3D7_0405100	SEC24B	protein transport protein Sec24B, putative	-0.974284	5.26e-23
PF3D7_1405600	RNR	ribonucleoside-diphosphate reductase small chain, putative	-1.6902	5.61e-23
PF3D7_1348400	N/A	conserved Plasmodium membrane protein, unknown function	2.565	5.87e-23
PF3D7_0924600	N/A	conserved Plasmodium protein, unknown function	3.42089	5.89e-23
PF3D7_1350800	N/A	conserved Plasmodium protein, unknown function	3.84263	6.03e-23
PF3D7_1328900	N/A	PUB domain-containing protein, putative	-1.10591	7.74e-23
PF3D7_1327400	N/A	conserved Plasmodium protein, unknown function	-1.94912	7.82e-23
PF3D7_1116600	STT3	dolichyl-diphosphooligosaccharide--protein glycosyltransferase subunit STT3, putative	-1.44155	7.82e-23
PF3D7_1301800	SURF13.1	surface-associated interspersed protein 13.1 (SURFIN 13.1), pseudogene	4.21009	8.16e-23
PF3D7_1354500	ADSS	adenylosuccinate synthetase	-2.69865	8.68e-23
PF3D7_1441400	FACT-S	FACT complex subunit SSRP1, putative	-1.46786	8.76e-23
PF3D7_0410900	N/A	conserved Plasmodium protein, unknown function	1.0315	8.86e-23
PF3D7_1009100	N/A	conserved Plasmodium membrane protein, unknown function	5.3381	9.69e-23
PF3D7_0532100	ETRAMP5	early transcribed membrane protein 5	-4.74147	1.25e-22
PF3D7_0824400	NT2	nucleoside transporter 2	-1.38777	1.28e-22
PF3D7_0611500	N/A	conserved protein, unknown function	3.25136	1.31e-22
PF3D7_1018100	N/A	conserved Plasmodium protein, unknown function	3.69034	1.38e-22
PF3D7_1212000	TPx(Gl)	glutathione peroxidase-like thioredoxin peroxidase	-2.16795	1.42e-22
PF3D7_0901800	N/A	Plasmodium exported protein, unknown function	-3.31683	1.44e-22
PF3D7_1404200	N/A	conserved Plasmodium protein, unknown function	4.81802	1.57e-22
PF3D7_0937000	N/A	Plasmodium exported protein (PHISTb), unknown function	3.21398	1.73e-22
PF3D7_0522100	N/A	conserved Plasmodium protein, unknown function	1.82203	1.79e-22
PF3D7_1416000	N/A	conserved Plasmodium protein, unknown function	2.14	1.86e-22
PF3D7_0718900	N/A	conserved Plasmodium protein, unknown function	3.70223	2.02e-22
PF3D7_0801100	N/A	28S ribosomal RNA	2.68378	2.02e-22
PF3D7_0417100	PUF2	mRNA-binding protein PUF2	5.25904	2.21e-22
PF3D7_0714000	H2B.Z	histone H2B variant	-3.54554	2.21e-22
PF3D7_1225400	N/A	rRNA-processing protein, putative	1.78085	2.27e-22
PF3D7_0403900	SET8	SET domain protein, putative	1.40945	2.37e-22
PF3D7_1217600	APC10	anaphase-promoting complex subunit 10, putative	2.32321	2.44e-22
PF3D7_0405700	N/A	lysine decarboxylase, putative	1.36608	2.52e-22
PF3D7_0922900	FabG	3-oxoacyl-[acyl-carrier-protein] reductase	3.56259	2.67e-22
PF3D7_1214800	OBC13	conserved Plasmodium protein, unknown function	4.95334	2.7e-22
PF3D7_0211200	RAB5a	ras-related protein Rab-5A	-1.50527	2.72e-22
PF3D7_1406300	GDPD	glycerophosphodiester phosphodiesterase	-3.0803	2.78e-22
PF3D7_1206100	ISN1	IMP-specific 5'-nucleotidase 1	3.02161	3.02e-22
PF3D7_1207300	LIMP	LIMP protein, putative	5.02266	3.48e-22
PF3D7_0901700	N/A	Plasmodium exported protein (hyp5), unknown function	-3.2833	3.79e-22
PF3D7_1119000	N/A	acyl-CoA-binding protein, putative	-1.52346	3.91e-22
PF3D7_1202500	TGS1	trimethylguanosine synthase, putative	1.66979	4.09e-22
PF3D7_1451700	CNB	calcineurin subunit B	-1.66304	4.09e-22
PF3D7_1318300	N/A	conserved Plasmodium protein, unknown function	2.33224	4.24e-22
PF3D7_1425500	N/A	conserved Plasmodium protein, unknown function	3.75287	4.24e-22
PF3D7_0318000	N/A	conserved Plasmodium protein, unknown function	4.75897	4.35e-22
PF3D7_1319800	Pfg17	conserved Plasmodium protein, unknown function	4.82725	4.43e-22
PF3D7_0303900	N/A	phosphatidylethanolamine-binding protein, putative	5.06063	4.71e-22
PF3D7_0402000	N/A	Plasmodium exported protein (PHISTa), unknown function	-3.4579	4.78e-22
PF3D7_0828700	N/A	conserved protein, unknown function	2.56212	4.86e-22
PF3D7_1127700	N/A	conserved Plasmodium protein, unknown function	4.35884	5.05e-22
PF3D7_0910100	N/A	exportin-7, putative	-1.70271	5.42e-22
PF3D7_1327100	N/A	conserved protein, unknown function	3.3391	5.62e-22
PF3D7_1108400	CK2alpha	casein kinase 2, alpha subunit	-2.24285	5.79e-22
PF3D7_1446300	N/A	conserved Plasmodium membrane protein, unknown function	1.97668	5.9e-22
PF3D7_1016200	N/A	Rab3 GTPase-activating protein non-catalytic subunit, putative	-1.25336	5.93e-22
PF3D7_1461800	N/A	conserved Plasmodium protein, unknown function	5.24247	6.26e-22
PF3D7_0717800	N/A	conserved Plasmodium protein, unknown function	2.47463	7.78e-22
PF3D7_1426400	N/A	MORN repeat protein, putative	3.19912	8.78e-22
PF3D7_1017900	RPN5	26S proteasome regulatory subunit p55, putative	-1.40185	9.31e-22
PF3D7_1332300	TRAPPC2	trafficking protein particle complex subunit 2, putative	-1.08154	9.52e-22
PF3D7_1455000	PPM3	protein phosphatase PPM3, putative	4.57096	1.11e-21
PF3D7_1401100	N/A	DnaJ protein, putative	-4.39932	1.18e-21
PF3D7_1136400	SRP72	signal recognition particle subunit SRP72, putative	-1.35065	1.18e-21
PF3D7_1346700	P48/45	6-cysteine protein	4.62073	1.23e-21
PF3D7_1442700	N/A	conserved Plasmodium protein, unknown function	1.128	1.36e-21
PF3D7_0302900	N/A	exportin-1, putative	-1.49082	1.39e-21
PF3D7_1460100	FCP	FYVE and coiled-coil domain-containing protein	2.28596	1.47e-21
PF3D7_0715100	MYCBP	C-Myc-binding protein, putative	4.02253	1.47e-21
PF3D7_0418900	N/A	conserved protein, unknown function	1.87226	1.53e-21
PF3D7_1462400	N/A	conserved Plasmodium protein, unknown function	1.79907	1.77e-21
PF3D7_1124600	EK	ethanolamine kinase	-2.03604	2.32e-21
PF3D7_0512800	N/A	conserved Plasmodium protein, unknown function	1.24167	2.35e-21
PF3D7_1312450	ARA1	apical ring associated protein 1, putative	4.20353	2.39e-21
PF3D7_1147600	N/A	conserved Plasmodium protein, unknown function	1.2116	2.43e-21
PF3D7_1465800	N/A	dynein beta chain, putative	3.95723	2.45e-21
PF3D7_0311000	N/A	conserved Plasmodium protein, unknown function	4.83884	2.49e-21
PF3D7_0721800	N/A	conserved Plasmodium protein, unknown function	-2.18759	2.64e-21
PF3D7_0408200	N/A	conserved Plasmodium protein, unknown function	2.59041	2.83e-21
PF3D7_1326900	N/A	conserved Plasmodium membrane protein, unknown function	1.36437	3.03e-21
PF3D7_1038500	N/A	Plasmodium exported protein, unknown function	1.47002	3.04e-21
PF3D7_0305100	N/A	conserved Plasmodium protein, unknown function	1.06035	3.25e-21
PF3D7_1467600	N/A	conserved Plasmodium protein, unknown function	2.48762	3.67e-21
PF3D7_0309700	SBP2	SECIS-binding protein 2, putative	1.70836	3.93e-21
PF3D7_1440700	AP3M	AP-3 complex subunit mu, putative	-1.79189	3.99e-21
PF3D7_0907900	PDF	peptide deformylase	-2.26719	4.05e-21
PF3D7_0619900	SF3A2	splicing factor 3A subunit 2, putative	-1.03135	4.36e-21
PF3D7_0925100	N/A	conserved Plasmodium protein, unknown function	4.07129	4.87e-21
PF3D7_1322700	N/A	conserved Plasmodium protein, unknown function	2.63513	5.07e-21
PF3D7_1314900	P44	general transcription factor IIH subunit 2	-1.5962	5.16e-21
PF3D7_0408900	KAE1	tRNA N6-adenosine threonylcarbamoyltransferase	-1.80115	5.23e-21
PF3D7_1328100	N/A	proteasome subunit beta type-7, putative	-1.57549	5.24e-21
PF3D7_0422100	N/A	transmembrane emp24 domain-containing protein, putative	-1.78099	5.32e-21
PF3D7_1430800	PIP3	PhIL1 interacting protein PIP3	5.20582	5.34e-21
PF3D7_0513700	PSOP12	secreted ookinete protein, putative	3.20927	5.41e-21
PF3D7_1104400	Trx-mero	thioredoxin-like mero protein	-1.87549	6.03e-21
PF3D7_1209600	PBGD	porphobilinogen deaminase	3.15959	6.17e-21
PF3D7_0625100	SMS2	sphingomyelin synthase 2, putative	3.77694	6.22e-21
PF3D7_1317600	N/A	conserved Plasmodium protein, unknown function	-1.01494	6.7e-21
PF3D7_1411900	N/A	p1/s1 nuclease, putative	-1.36333	7.41e-21
PF3D7_0523800	N/A	divalent metal transporter, putative	1.22271	7.79e-21
PF3D7_1127900	N/A	conserved Plasmodium protein, unknown function	2.10862	7.89e-21
PF3D7_1457200	TRX1	thioredoxin 1	-2.00739	8.66e-21
PF3D7_0609700	KIC6	protein KIC6	2.1593	9.01e-21
PF3D7_1020300	N/A	cytoplasmic dynein intermediate chain, putative	4.29642	9.05e-21
PF3D7_1344800	ATCase	aspartate carbamoyltransferase	-1.20432	9.07e-21
PF3D7_1246700	N/A	conserved Plasmodium protein, unknown function	-0.877042	9.32e-21
PF3D7_1436000	GPI	glucose-6-phosphate isomerase	-1.76506	9.44e-21
PF3D7_0905600	WDR66	WD repeat-containing protein 66, putative	3.6904	1.05e-20
PF3D7_1322900	N/A	conserved protein, unknown function	3.72468	1.11e-20
PF3D7_1474000	N/A	conserved Plasmodium protein, unknown function	5.01104	1.25e-20
PF3D7_0823400	N/A	alpha/beta hydrolase, putative	4.35699	1.27e-20
PF3D7_0115000	SURF1.3	surface-associated interspersed protein 1.3 (SURFIN 1.3)	3.88931	1.43e-20
PF3D7_0322000	CYP19A	peptidyl-prolyl cis-trans isomerase	-2.67067	1.44e-20
PF3D7_0403500	N/A	ubiquitin specific protease, putative	-0.97452	1.51e-20
PF3D7_0925000	N/A	conserved Plasmodium protein, unknown function	3.86405	1.56e-20
PF3D7_0907600	N/A	translation initiation factor SUI1, putative	1.04179	1.77e-20
PF3D7_0214300	N/A	conserved Plasmodium protein, unknown function	3.41026	1.78e-20
PF3D7_0319600	EF-1delta	elongation factor 1-delta, putative	-2.37422	1.79e-20
PF3D7_1220600	N/A	conserved Plasmodium protein, unknown function	-1.39063	1.87e-20
PF3D7_1438100	SEC62	translocation protein SEC62, putative	-1.91666	1.9e-20
PF3D7_1359600	N/A	conserved Plasmodium protein, unknown function	-1.37118	2.03e-20
PF3D7_1372000	N/A	Plasmodium exported protein (PHISTa), unknown function	3.08684	2.06e-20
PF3D7_0417700	N/A	conserved Plasmodium protein, unknown function	2.13137	2.07e-20
PF3D7_0215000	ACS9	acyl-CoA synthetase	2.89215	2.23e-20
PF3D7_1226700	RRP9	U3 small nucleolar RNA-interacting protein 2, putative	0.755734	2.35e-20
PF3D7_1110200	PRPF6	pre-mRNA-processing factor 6, putative	-0.780359	2.38e-20
PF3D7_0410500	N/A	conserved Plasmodium protein, unknown function	4.37892	2.39e-20
PF3D7_1462800	GAPDH	glyceraldehyde-3-phosphate dehydrogenase	-3.67151	2.46e-20
PF3D7_1214500	N/A	conserved Plasmodium protein, unknown function	4.29168	2.52e-20
PF3D7_0505000	N/A	MMS19-like protein, putative	1.66818	2.62e-20
PF3D7_1238800	ACS11	acyl-CoA synthetase	-1.28456	2.71e-20
PF3D7_1033100	AdoMetDC/ODC	S-adenosylmethionine decarboxylase/ornithine decarboxylase	-2.32184	2.95e-20
PF3D7_1457800	N/A	conserved Plasmodium protein, unknown function	2.21033	3.2e-20
PF3D7_0924800	TRF1	telomeric repeat binding factor 1, putative	5.14754	3.26e-20
PF3D7_0501000	N/A	Plasmodium exported protein, unknown function	-2.65858	3.57e-20
PF3D7_0729100	N/A	allantoicase, putative	1.58708	3.72e-20
PF3D7_0512700	OPRT	orotate phosphoribosyltransferase	-1.25074	3.76e-20
PF3D7_0805600	PAP2	phosphatidic acid phosphatase 2	-2.18549	3.84e-20
PF3D7_0508300	TPT	triose phosphate transporter	-1.92776	4.12e-20
PF3D7_0318500	N/A	conserved Plasmodium protein, unknown function	2.73775	4.37e-20
PF3D7_0624900	N/A	GAS8-like protein, putative	2.48851	4.43e-20
PF3D7_1324100	N/A	conserved Plasmodium membrane protein, unknown function	-2.01037	4.63e-20
PF3D7_1123100	CDPK7	calcium-dependent protein kinase 7	1.60818	5.45e-20
PF3D7_0110000	N/A	conserved Plasmodium protein, unknown function	3.96781	6.28e-20
PF3D7_1341200	N/A	60S ribosomal protein L18, putative	-2.43657	6.65e-20
PF3D7_0530800	N/A	CPW-WPC family protein	3.1728	6.87e-20
PF3D7_1471100	EXP2	exported protein 2	-3.0821	6.9e-20
PF3D7_0922800	N/A	conserved Plasmodium protein, unknown function	1.52788	7.26e-20
PF3D7_1140300	N/A	P-loop containing nucleoside triphosphate hydrolase, putative	1.0036	8.7e-20
PF3D7_1466800	N/A	NOC3 domain-containing protein, putative	4.33371	9.19e-20
PF3D7_1034600	IF3b	translation initiation factor IF-3, putative	-1.44942	9.3e-20
PF3D7_0218000	RFC2	replication factor C subunit 2, putative	-1.27364	9.35e-20
PF3D7_1032200	N/A	conserved Plasmodium protein, unknown function	3.65614	9.9e-20
PF3D7_0705800	CRISP	cysteine-rich secretory protein	3.8958	1.02e-19
PF3D7_0214000	CCT8	T-complex protein 1 subunit theta	-1.1189	1.05e-19
PF3D7_0730100	N/A	tRNA pseudouridine synthase D, putative	1.28284	1.1e-19
PF3D7_1461500	MND1	meiotic nuclear division protein 1, putative	3.91984	1.13e-19
PF3D7_0917500	N/A	conserved protein, unknown function	-1.26147	1.15e-19
PF3D7_1402300	RPN6	26S proteasome regulatory subunit RPN6	-1.38789	1.15e-19
PF3D7_1020600	N/A	conserved Plasmodium membrane protein, unknown function	1.02784	1.19e-19
PF3D7_1444800	FBPA	fructose-bisphosphate aldolase	-2.68437	1.27e-19
PF3D7_0615200	N/A	conserved protein, unknown function	3.33758	1.3e-19
PF3D7_0822600	SEC23	protein transport protein SEC23	-1.07235	1.3e-19
PF3D7_0113100	SURF1.1	surface-associated interspersed protein 1.1 (SURFIN 1.1)	4.45659	1.32e-19
PF3D7_0629100	NAPRT	nicotinate phosphoribosyltransferase, putative	-1.45622	1.32e-19
PF3D7_0823500	IMC1i	inner membrane complex protein 1i, putative	3.1035	1.54e-19
PF3D7_1354700	N/A	conserved Plasmodium protein, unknown function	4.47288	1.56e-19
PF3D7_1027800	RPL3	60S ribosomal protein L3	-2.24806	1.57e-19
PF3D7_1324700	YKT6.2	SNARE protein, putative	-1.50468	1.66e-19
PF3D7_0217200	N/A	conserved Plasmodium protein, unknown function	1.05163	1.94e-19
PF3D7_0715200	N/A	conserved Plasmodium protein, unknown function	2.32044	2.04e-19
PF3D7_0626600	N/A	conserved Plasmodium protein, unknown function	-1.19242	2.37e-19
PF3D7_0828300	N/A	conserved protein, unknown function	-0.926538	2.65e-19
PF3D7_0723100	CPH1	protein CPH1, putative	4.22512	2.75e-19
PF3D7_1443300	LSM5	U6 snRNA-associated Sm-like protein LSm5, putative	-1.57868	2.77e-19
PF3D7_1330700	N/A	GPI transamidase subunit PIG-U, putative	-1.15474	2.96e-19
PF3D7_0322100	Prt1	mRNA-capping enzyme subunit beta	-0.902687	2.99e-19
PF3D7_0307300	EB1	microtubule-associated protein RP/EB family, putative	3.89863	3.57e-19
PF3D7_0619300	N/A	conserved Plasmodium protein, unknown function	1.16266	4e-19
PF3D7_1104000	N/A	phenylalanine--tRNA ligase beta subunit	-2.25075	4.02e-19
PF3D7_0507100	RPL4.1	60S ribosomal protein L4	-2.2783	4.6e-19
PF3D7_1215100	N/A	SUN domain-containing protein, putative	2.20247	4.75e-19
PF3D7_1421900	CTR2	copper transporter, putative	-1.57478	4.82e-19
PF3D7_0308600	PRPF19	pre-mRNA-processing factor 19, putative	-1.82785	5.04e-19
PF3D7_1147100	N/A	dynein light chain, putative	4.38149	5.1e-19
PF3D7_0705400	MCM7	DNA replication licensing factor MCM7	-1.19577	5.84e-19
PF3D7_0624800	N/A	conserved Plasmodium protein, unknown function	2.89025	6.36e-19
PF3D7_1472100	YIP1	protein transport protein YIP1, putative	-1.99052	6.66e-19
PF3D7_1362100	14-3-3II	14-3-3 protein	4.11818	7.23e-19
PF3D7_1105200	WDR8	WD repeat-containing protein WRAP73, putative	2.60461	7.44e-19
PF3D7_1459400	N/A	conserved protein, unknown function	-2.16996	7.72e-19
PF3D7_1414300	N/A	60S ribosomal protein L10, putative	-2.29031	8.59e-19
PF3D7_1146100	N/A	PH-like domain-containing protein, putative	4.61987	9.67e-19
PF3D7_1027400	RPB7	DNA-directed RNA polymerase II subunit RPB7, putative	-1.10909	1.04e-18
PF3D7_1325000	LSM6	U6 snRNA-associated Sm-like protein LSm6, putative	-1.56327	1.05e-18
PF3D7_1319900	N/A	conserved Plasmodium protein, unknown function	2.97344	1.09e-18
PF3D7_1132500	N/A	amino acid transporter, putative	4.09963	1.29e-18
PF3D7_1122800	CDPK6	calcium-dependent protein kinase 6	1.62275	1.31e-18
PF3D7_0319800	N/A	conserved Plasmodium protein, unknown function	2.39296	1.42e-18
PF3D7_1113300	UGT	UDP-galactose transporter, putative	-1.95924	1.63e-18
PF3D7_0113000	GARP	glutamic acid-rich protein GARP	-3.20781	1.69e-18
PF3D7_1219100	CHC	clathrin heavy chain, putative	-1.29828	1.82e-18
PF3D7_1420800	N/A	dynein light chain, putative	2.71485	1.86e-18
PF3D7_0509700	N/A	conserved Plasmodium protein, unknown function	3.94835	2.02e-18
PF3D7_0626500	CEP135	centrosomal protein CEP135, putative	2.71715	2.07e-18
PF3D7_1237000	UBA2	SUMO-activating enzyme subunit 2	-1.73491	2.09e-18
PF3D7_1202900	HMGB1	high mobility group protein B1	-3.06637	2.09e-18
PF3D7_0315100	eIF4E	eukaryotic translation initiation factor 4E	-1.11841	2.1e-18
PF3D7_1124300	N/A	conserved protein, unknown function	-1.27406	2.37e-18
PF3D7_1337400	N/A	zinc finger protein, putative	-1.04823	2.41e-18
PF3D7_1346800	P47	6-cysteine protein P47	5.14267	2.45e-18
PF3D7_0205900	RPN1	26S proteasome regulatory subunit RPN1, putative	-1.44075	2.62e-18
PF3D7_0923700	N/A	CFAP298 domain-containing protein, putative	2.38787	2.72e-18
PF3D7_1131700	N/A	conserved Plasmodium protein, unknown function	4.20258	2.93e-18
PF3D7_0506300	N/A	conserved protein, unknown function	-1.47639	3.04e-18
PF3D7_1467400	RPL22	50S ribosomal protein L22, apicoplast, putative	-1.44873	3.18e-18
PF3D7_1405000	N/A	conserved Plasmodium protein, unknown function	-0.795341	3.49e-18
PF3D7_0907100	N/A	conserved Plasmodium protein, unknown function	1.11377	3.54e-18
PF3D7_1015600	HSP60	heat shock protein 60	-1.25329	3.58e-18
PF3D7_0416700	N/A	CDGSH iron-sulfur domain-containing protein, putative	-1.4732	3.64e-18
PF3D7_0826000	N/A	conserved Plasmodium protein, unknown function	1.19521	3.73e-18
PF3D7_1350000	N/A	conserved Plasmodium protein, unknown function	3.38922	3.86e-18
PF3D7_1476600	N/A	Plasmodium exported protein, unknown function	3.04495	3.89e-18
PF3D7_0208900	P230p	6-cysteine protein P230p	4.24689	4.02e-18
PF3D7_0606800	VFT1	VFT protein	-1.92604	4.09e-18
PF3D7_0812220	YihA3	GTP-binding protein YihA3	-1.24052	4.1e-18
PF3D7_1211100	N/A	HSP20-like chaperone, putative	3.36884	4.35e-18
PF3D7_0220100	N/A	DnaJ protein, putative	1.36142	4.8e-18
PF3D7_1442600	TREP	TRAP-like protein	4.36644	4.87e-18
PF3D7_1314800	N/A	ubiquitin-like protein, putative	3.12303	5.36e-18
PF3D7_0630600	N/A	deubiquitinating enzyme MINDY, putative	-0.78109	6.06e-18
PF3D7_1334500	MSRP6	MSP7-like protein	-3.32272	6.1e-18
PF3D7_0805100	N/A	conserved protein, unknown function	3.60421	6.15e-18
PF3D7_1444700	N/A	shikimate dehydrogenase, putative	-1.39779	6.18e-18
PF3D7_0823900	DTC	dicarboxylate/tricarboxylate carrier	-1.1781	7.1e-18
PF3D7_0925400	N/A	protein phosphatase-beta	1.65842	7.39e-18
PF3D7_0912100	N/A	zinc finger protein, putative	0.906599	7.41e-18
PF3D7_1454100	N/A	tRNA intron endonuclease, putative	-1.97851	7.71e-18
PF3D7_1301200	GBPH2	GBPH2 protein	-4.67587	7.85e-18
PF3D7_1204300	EIF5A	eukaryotic translation initiation factor 5A	-2.65551	7.92e-18
PF3D7_1247800	DPAP2	dipeptidyl aminopeptidase 2	4.3098	7.94e-18
PF3D7_1005200	N/A	conserved Plasmodium protein, unknown function	5.37952	8.94e-18
PF3D7_0929600	N/A	G2 protein, putative	3.97977	9.12e-18
PF3D7_1437000	N/A	N-acetyltransferase, GNAT family, putative	-1.26532	9.18e-18
PF3D7_0706700	MSH2-2	DNA mismatch repair protein MSH2, putative	3.06309	9.32e-18
PF3D7_0828000	ROM3	rhomboid protease ROM3	4.40752	9.75e-18
PF3D7_1023600	N/A	conserved protein, unknown function	2.45344	1.04e-17
PF3D7_1117200	N/A	conserved Plasmodium protein, unknown function	2.44093	1.06e-17
PF3D7_1401200	N/A	Plasmodium exported protein, unknown function	-3.57633	1.06e-17
PF3D7_1357400	N/A	conserved Plasmodium protein, unknown function	1.14111	1.08e-17
PF3D7_1437300	N/A	conserved Plasmodium protein, unknown function	-2.14584	1.29e-17
PF3D7_0607900	N/A	conserved Plasmodium protein, unknown function	0.772334	1.34e-17
PF3D7_0630800	N/A	TPH domain-containing protein, putative	4.03173	1.52e-17
PF3D7_0501200	PIESP2	parasite-infected erythrocyte surface protein	-2.50188	1.57e-17
PF3D7_1132800	AQP	aquaglyceroporin	-1.57733	1.71e-17
PF3D7_0923100	N/A	OTU domain-containing protein, putative	2.06635	1.84e-17
PF3D7_0411700	N/A	conserved Plasmodium protein, unknown function	5.8714	1.86e-17
PF3D7_1141700	N/A	OTU domain-containing protein, putative	-1.33712	1.94e-17
PF3D7_1134100	PDI-11	protein disulfide-isomerase, putative	-1.89246	2.22e-17
PF3D7_1478900	N/A	non-coding RNA	-3.37479	2.22e-17
PF3D7_0507700	NPL4	nuclear protein localization protein 4, putative	-0.606377	2.23e-17
PF3D7_0612500	N/A	conserved Plasmodium protein, unknown function	4.11583	2.35e-17
PF3D7_0626700	N/A	ATPase	-1.31506	2.39e-17
PF3D7_1115400	FP3	cysteine proteinase falcipain 3	-1.10917	2.45e-17
PF3D7_0213900	N/A	RTR1 domain-containing protein, putative	1.17074	2.53e-17
PF3D7_1007700	AP2-I	AP2 domain transcription factor AP2-I	-1.87055	2.58e-17
PF3D7_1221100	N/A	conserved Plasmodium protein, unknown function	3.62831	2.62e-17
PF3D7_0609300	N/A	conserved Plasmodium protein, unknown function	1.39674	2.64e-17
PF3D7_1462500	N/A	conserved Plasmodium protein, unknown function	2.87435	2.8e-17
PF3D7_0936400	REX4	ring-exported protein 4	1.65827	2.83e-17
PF3D7_1406600	ClpC	ATP-dependent Clp protease regulatory subunit ClpC	-1.50036	2.83e-17
PF3D7_1103700	CK2beta1	casein kinase II beta chain	-1.45539	2.86e-17
PF3D7_1316300	N/A	conserved Plasmodium protein, unknown function	4.86096	2.92e-17
PF3D7_1207800	N/A	conserved Plasmodium protein, unknown function	3.20191	3.2e-17
PF3D7_1443000	SRPK2	serine/threonine protein kinase	1.28201	3.31e-17
PF3D7_0310800	N/A	conserved Plasmodium protein, unknown function	-2.24348	3.68e-17
PF3D7_1461000	N/A	conserved Plasmodium protein, unknown function	1.07036	3.99e-17
PF3D7_0320500	Nico	nicotinamidase, putative	-1.04486	4.14e-17
PF3D7_1216500	MDV1	male development gene 1	5.32737	4.14e-17
PF3D7_1365600	TOP6B	DNA topoisomerase 6 subunit B, putative	1.54343	4.22e-17
PF3D7_1464300	N/A	conserved Plasmodium protein, unknown function	3.60114	4.36e-17
PF3D7_0301900	N/A	conserved protein, unknown function	-0.891725	4.37e-17
PF3D7_1145400	DYN1	dynamin-like protein	-0.967181	4.56e-17
PF3D7_0902200	FIKK9.3	serine/threonine protein kinase, FIKK family	0.926214	5.34e-17
PF3D7_0819800	N/A	conserved Plasmodium protein, unknown function	1.78735	5.38e-17
PF3D7_1023700	N/A	conserved Plasmodium protein, unknown function	4.96233	5.41e-17
PF3D7_0621900	SRP68	signal recognition particle subunit SRP68, putative	-1.59818	5.64e-17
PF3D7_1477700	Pfg14-748	Plasmodium exported protein (PHISTa), unknown function	4.19378	5.73e-17
PF3D7_0830200	N/A	28S ribosomal RNA	3.86682	5.78e-17
PF3D7_1214100	PIGO	GPI ethanolamine phosphate transferase 3, putative	-2.07592	6.08e-17
PF3D7_1414900	N/A	ATP-dependent protease, putative	1.71095	6.6e-17
PF3D7_1371500	N/A	probable protein, unknown function	-1.18944	6.63e-17
PF3D7_0317100	B9	6-cysteine protein	2.90571	6.92e-17
PF3D7_1102700	ETRAMP11.1	early transcribed membrane protein 11.1	-3.71046	7.51e-17
PF3D7_1354400	N/A	V-type proton ATPase 21 kDa proteolipid subunit, putative	-1.4481	8.04e-17
PF3D7_0416800	SAR1	small GTP-binding protein sar1	-2.09725	8.35e-17
PF3D7_0607600	SAS6	spindle assembly abnormal protein 6, putative	-1.1725	8.45e-17
PF3D7_1437200	N/A	ribonucleoside-diphosphate reductase large subunit, putative	-1.55396	8.73e-17
PF3D7_0813800	GMD	GDP-mannose 4,6-dehydratase	3.58645	9.86e-17
PF3D7_1368200	ABCE1	ABC transporter E family member 1, putative	-1.53116	1.01e-16
PF3D7_0502500	N/A	conserved Plasmodium protein, unknown function	2.64089	1.04e-16
PF3D7_0303800	N/A	IBR domain protein, putative	1.28929	1.07e-16
PF3D7_1232100	CPN60	60 kDa chaperonin	-1.1022	1.09e-16
PF3D7_1142400	CPO	coproporphyrinogen-III oxidase	-1.64131	1.1e-16
PF3D7_1474300	N/A	DNA repair metallo-beta-lactamase protein, putative	1.52434	1.22e-16
PF3D7_0937200	N/A	lysophospholipase, putative	4.43173	1.32e-16
PF3D7_1420600	PANK1	pantothenate kinase 1	-1.63141	1.37e-16
PF3D7_0514100	UvrD	ATP-dependent DNA helicase UvrD	1.17065	1.39e-16
PF3D7_1031800	N/A	conserved protein, unknown function	-1.65906	1.43e-16
PF3D7_1324800	DHFS-FPGS	dihydrofolate synthase/folylpolyglutamate synthase	-1.53755	1.47e-16
PF3D7_1238100	N/A	calcyclin binding protein, putative	-1.57083	1.57e-16
PF3D7_0504300	N/A	conserved Plasmodium protein, unknown function	2.39974	1.75e-16
PF3D7_1442300	tRIP	tRNA import protein tRIP	-1.28063	1.84e-16
PF3D7_1338700	N/A	conserved protein, unknown function	-0.951089	1.93e-16
PF3D7_1359800	N/A	ADP-ribosylation factor, putative	1.86012	2.01e-16
PF3D7_1419300	GST	glutathione S-transferase	-1.65543	2.02e-16
PF3D7_1111600	N/A	endonuclease/exonuclease/phosphatase family protein, putative	2.47797	2.19e-16
PF3D7_1353900	N/A	proteasome subunit alpha type-7, putative	-2.12496	2.34e-16
PF3D7_0202000	KAHRP	knob-associated histidine-rich protein	-4.28784	2.48e-16
PF3D7_1467500	N/A	DNA/RNA-binding protein KIN17, putative	-1.15302	2.57e-16
PF3D7_1038300	N/A	conserved Plasmodium protein, unknown function	2.07602	2.84e-16
PF3D7_0506400	N/A	conserved Plasmodium protein, unknown function	3.99637	2.89e-16
PF3D7_1224500		histone chaperone ASF1	-1.46581	2.9e-16
PF3D7_1126600	N/A	steryl ester hydrolase, putative	1.11124	2.97e-16
PF3D7_0913500	AMR4	protein AMR4	-1.33552	3.06e-16
PF3D7_1302200	UIS3	protein UIS3	3.45945	3.15e-16
PF3D7_1335900	TRAP	thrombospondin-related anonymous protein	3.61146	3.2e-16
PF3D7_1219700	RKIP	raf kinase inhibitor	3.01239	3.33e-16
PF3D7_1468700	eIF4A	eukaryotic initiation factor 4A	-2.34196	3.63e-16
PF3D7_1235400	N/A	tetQ family GTPase, putative	1.47505	4.1e-16
PF3D7_1466300	RPN2	26S proteasome regulatory subunit RPN2, putative	-1.20063	4.21e-16
PF3D7_1414500	ABCk2	atypical protein kinase, ABC-1 family, putative	1.31318	4.54e-16
PF3D7_0317700	N/A	CPSF (cleavage and polyadenylation specific factor), subunit A, putative	1.3164	4.68e-16
PF3D7_0414400	N/A	conserved Plasmodium protein, unknown function	4.13468	4.86e-16
PF3D7_0406000	N/A	conserved protein, unknown function	-1.13797	4.86e-16
PF3D7_1367700	AlaRS	alanine--tRNA ligase	-1.25771	4.93e-16
PF3D7_1007800	N/A	conserved Plasmodium protein, unknown function	3.03236	5.4e-16
PF3D7_1429800	N/A	coatomer subunit beta, putative	-0.995552	5.52e-16
PF3D7_0934500	N/A	V-type proton ATPase subunit E, putative	-1.2103	5.69e-16
PF3D7_1229200	N/A	non-coding RNA	2.30957	5.94e-16
PF3D7_1344100	N/A	TLD domain-containing protein, putative	1.24722	5.97e-16
PF3D7_0313100	HRD3	ubiquitin-protein ligase, putative	-1.16995	6.08e-16
PF3D7_1002800	N/A	DnaJ protein, putative	1.12678	6.15e-16
PF3D7_0927900	PSD	phosphatidylserine decarboxylase	-1.07622	6.51e-16
PF3D7_0824000	N/A	conserved Plasmodium protein, unknown function	3.01239	6.92e-16
PF3D7_0830400	N/A	CRA domain-containing protein, putative	-2.70926	7.14e-16
PF3D7_1024000	N/A	conserved Plasmodium protein, unknown function	-1.52748	7.31e-16
PF3D7_0414500	N/A	RNA-binding protein, putative	4.58278	7.54e-16
PF3D7_1249900	KsgA2	ribosomal RNA small subunit methyltransferase A2, putative	-0.947409	7.88e-16
PF3D7_1006700	N/A	conserved Plasmodium protein, unknown function	2.00865	8.52e-16
PF3D7_1127000	N/A	protein phosphatase, putative	-1.26286	8.55e-16
PF3D7_1208800	N/A	zinc finger protein, putative	1.24972	9.44e-16
PF3D7_0707300	RAMA	rhoptry-associated membrane antigen	-2.23177	1.05e-15
PF3D7_1026100	N/A	conserved Plasmodium protein, unknown function	2.96227	1.05e-15
PF3D7_0711000	CDC48	AAA family ATPase, CDC48 subfamily	-0.786475	1.15e-15
PF3D7_1106800	pTKL	pseudo-tyrosine kinase-like protein	0.80992	1.16e-15
PF3D7_0309200	ARK2	serine/threonine protein kinase ARK2, putative	1.53753	1.16e-15
PF3D7_0829600	ETRAMP8	early transcribed membrane protein 8	2.42904	1.19e-15
PF3D7_0418200	EIF3M	eukaryotic translation initiation factor 3 subunit M, putative	-1.48406	1.44e-15
PF3D7_1433100	N/A	HID1 domain-containing protein, putative	0.992596	1.49e-15
PF3D7_1248900	RPT6	26S protease regulatory subunit 8, putative	-1.31454	1.52e-15
PF3D7_0307100	RPS12	40S ribosomal protein S12, putative	-2.15121	1.58e-15
PF3D7_1139600	N/A	conserved Plasmodium protein, unknown function	2.57122	1.59e-15
PF3D7_1475900	N/A	KELT protein	3.90653	1.76e-15
PF3D7_0912900	RPN8	26S proteasome regulatory subunit RPN8, putative	-1.75036	1.87e-15
PF3D7_1315100	PK9	serine/threonine protein kinase PK9	2.90938	1.93e-15
PF3D7_0817400	N/A	phosphatase, putative	-1.31089	1.97e-15
PF3D7_0209300	IspF	2C-methyl-D-erythritol 2,4-cyclodiphosphate synthase	-1.41265	1.99e-15
PF3D7_0106100	N/A	V-type proton ATPase subunit C, putative	-0.924823	2.08e-15
PF3D7_1474700	N/A	protein kinase, putative	1.15952	2.13e-15
PF3D7_1038800	N/A	RESA-like protein with PHIST and DnaJ domains	1.39677	2.29e-15
PF3D7_0217600	N/A	conserved Plasmodium protein, unknown function	0.71174	2.41e-15
PF3D7_0317600	RPS11	40S ribosomal protein S11, putative	-2.29466	2.42e-15
PF3D7_1477900	ACS1b	acyl-CoA synthetase, pseudogene	3.82148	2.57e-15
PF3D7_0206000	RAD2	DNA repair protein RAD2, putative	0.997722	2.68e-15
PF3D7_0703800	N/A	conserved Plasmodium protein, unknown function	3.05584	2.84e-15
PF3D7_1442100	RPA3	replication factor A protein 3, putative	-1.52917	3.01e-15
PF3D7_1360800	FLN	falcilysin	-1.19345	3.38e-15
PF3D7_0318200	RPB1	DNA-directed RNA polymerase II subunit RPB1	-0.938386	3.79e-15
PF3D7_0809200	pfa55-14	asparagine-rich antigen Pfa55-14	1.44656	3.87e-15
PF3D7_1318500	N/A	conserved Plasmodium protein, unknown function	2.11382	3.92e-15
PF3D7_1334700	MSRP7	MSP7-like protein	-3.23162	3.94e-15
PF3D7_0212300	ERF1	eukaryotic peptide chain release factor subunit 1, putative	-1.19389	3.99e-15
PF3D7_1475700	N/A	tubulin epsilon chain, putative	2.94151	4e-15
PF3D7_1131600	N/A	kelch domain-containing protein, putative	2.72883	4.01e-15
PF3D7_0815500	N/A	conserved Plasmodium protein, unknown function	-2.07443	4.01e-15
PF3D7_0204400	N/A	dynein light chain, putative	-2.56209	4.18e-15
PF3D7_0937100	N/A	Plasmodium exported protein, unknown function	4.63292	4.58e-15
PF3D7_1208300	mACP	acyl carrier protein, mitochondrial	-1.6462	4.92e-15
PF3D7_1230300	SPM2	subpellicular microtubule protein 2, putative	2.76044	4.99e-15
PF3D7_1453100	N/A	dynactin subunit 4, putative	2.12438	5.25e-15
PF3D7_0408800	N/A	conserved Plasmodium protein, unknown function	5.66564	5.3e-15
PF3D7_1326700	N/A	conserved Apicomplexan protein, unknown function	1.7764	5.5e-15
PF3D7_1353100	N/A	Plasmodium exported protein, unknown function	-2.68826	5.5e-15
PF3D7_0929300	N/A	conserved Plasmodium protein, unknown function	0.869856	5.56e-15
PF3D7_1004000	N/A	60S ribosomal protein L13, putative	-2.15218	5.58e-15
PF3D7_1372100	GEXP04	Plasmodium exported protein (PHISTb), unknown function	3.35838	5.75e-15
PF3D7_0511800	INO1	inositol-3-phosphate synthase	-1.49368	5.77e-15
PF3D7_1245000	N/A	5-formyltetrahydrofolate cyclo-ligase, putative	1.75534	5.85e-15
PF3D7_1422300	N/A	DnaJ protein, putative	1.13221	5.96e-15
PF3D7_1032900	N/A	RNA polymerase II-associated protein 1, putative	1.20383	6.2e-15
PF3D7_0207600	SERA5	serine repeat antigen 5	-4.11993	6.28e-15
PF3D7_1236600	N/A	p25-alpha family protein, putative	3.39556	6.48e-15
PF3D7_0922400	pBAS	para-aminobenzoic acid synthetase	1.24247	6.58e-15
PF3D7_1242800	rabGDI	rab specific GDP dissociation inhibitor	-1.39711	6.62e-15
PF3D7_1443700	DPCK	dephospho-CoA kinase	-1.33975	6.83e-15
PF3D7_1022400	SRSF4	serine/arginine-rich splicing factor 4	-1.01986	6.91e-15
PF3D7_1342400	CK2beta2	casein kinase II beta chain	-1.59195	7.03e-15
PF3D7_0705100	N/A	conserved Plasmodium protein, unknown function	1.35066	7.04e-15
PF3D7_1336000	N/A	conserved Plasmodium protein, unknown function	-0.972394	7.04e-15
PF3D7_0831100	SURF8.1	surface-associated interspersed protein 8.1 (SURFIN 8.1)	3.7786	7.05e-15
PF3D7_1113800	N/A	conserved Plasmodium membrane protein, unknown function	-1.64391	7.32e-15
PF3D7_1235600	SHMT	serine hydroxymethyltransferase	-1.53752	7.4e-15
PF3D7_0716600	SufS	cysteine desulfurase	1.10865	7.45e-15
PF3D7_1473300	N/A	CKK domain-containing protein, putative	2.36314	7.7e-15
PF3D7_0530500	N/A	conserved Plasmodium membrane protein, unknown function	3.91412	8.54e-15
PF3D7_0804800	CYP24	peptidyl-prolyl cis-trans isomerase	-1.02464	8.74e-15
PF3D7_1120800	N/A	conserved Plasmodium protein, unknown function	-1.48641	9.34e-15
PF3D7_0409600	RPA1	replication protein A1, large subunit	-0.933282	9.48e-15
PF3D7_1301900	N/A	Plasmodium exported protein, unknown function	3.56752	9.49e-15
PF3D7_0412100	mtRPS12	ribosomal protein S12, mitochondrial	-1.46099	9.76e-15
PF3D7_1330300	N/A	DnaJ protein, putative	-0.811344	1.04e-14
PF3D7_0108000	N/A	proteasome subunit beta type-3, putative	-1.90199	1.13e-14
PF3D7_0818800	IMP4	U3 small nucleolar ribonucleoprotein protein IMP4, putative	1.10175	1.15e-14
PF3D7_1449000	GEST	gamete egress and sporozoite traversal protein, putative	3.82709	1.16e-14
PF3D7_0816300	N/A	HAP2-GCS1 domain-containing protein, putative	1.99188	1.19e-14
PF3D7_1410400	RAP1	rhoptry-associated protein 1	-3.37777	1.21e-14
PF3D7_0920000	ELO3	elongation of fatty acids protein, putative	1.40884	1.22e-14
PF3D7_0220200	N/A	Plasmodium exported protein, unknown function	-3.1176	1.37e-14
PF3D7_1312800	AAP2	protein AAP2	1.37885	1.42e-14
PF3D7_1332600	APN1	DNA-(apurinic or apyrimidinic site) lyase 1	-1.3143	1.44e-14
PF3D7_1209000	N/A	mago-binding protein, putative	-1.32819	1.51e-14
PF3D7_0930900	NFU1	NifU-like protein, putative	1.53657	1.52e-14
PF3D7_1117300	N/A	conserved protein, unknown function	-2.2786	1.56e-14
PF3D7_0414300	N/A	Rab5-interacting protein, putative	-1.60161	1.57e-14
PF3D7_1410600	eIF2gamma	eukaryotic translation initiation factor 2 subunit gamma, putative	-1.77911	1.57e-14
PF3D7_0113900	CBP1	CX3CL1-binding protein 1	1.74162	1.59e-14
PF3D7_1349200	N/A	glutamate--tRNA ligase, putative	-0.913513	1.75e-14
PF3D7_1427100	N/A	lipase, putative	1.51639	1.77e-14
PF3D7_0800600	N/A	Plasmodium exported protein (PHISTa), unknown function	4.05738	1.78e-14
PF3D7_1432000	SYN11	syntaxin, Qa-SNARE family	-1.39644	1.78e-14
PF3D7_0616500	TLP	TRAP-like protein	4.0623	1.79e-14
PF3D7_0723700	N/A	metallo-hydrolase/oxidoreductase, putative	0.717674	1.79e-14
PF3D7_0309100	OMD	OMD protein, putative	3.19245	1.82e-14
PF3D7_0628300	CEPT	choline/ethanolaminephosphotransferase, putative	-2.26714	1.86e-14
PF3D7_0805900	N/A	conserved protein, unknown function	2.35959	1.88e-14
PF3D7_API04400	rpoB	DNA-directed RNA polymerase subunit beta, putative	6.1141	1.99e-14
PF3D7_0523100	QCR2	mitochondrial-processing peptidase subunit alpha, putative	-0.738629	2.02e-14
PF3D7_1302000	PTP6	EMP1-trafficking protein	-2.35698	2.03e-14
PF3D7_1104800	N/A	metabolite/drug transporter, putative	-1.60605	2.11e-14
PF3D7_0619400	N/A	cell division cycle protein 48 homologue, putative	-1.37936	2.16e-14
PF3D7_0731600	ACS5	acyl-CoA synthetase	-3.66134	2.17e-14
PF3D7_API04300	rpoC1	DNA-directed RNA polymerase subunit beta', putative	6.07634	2.38e-14
PF3D7_1413100	N/A	conserved Plasmodium protein, unknown function	2.2638	2.42e-14
PF3D7_0405300	LISP2	liver specific protein 2, putative	3.12234	2.53e-14
PF3D7_0422300	N/A	alpha tubulin 2	3.5651	2.57e-14
PF3D7_0626400	N/A	CRAL/TRIO domain-containing protein, putative	1.12226	2.65e-14
PF3D7_0730800	N/A	Plasmodium exported protein, unknown function	-2.66257	2.77e-14
PF3D7_1106900	N/A	conserved Plasmodium protein, unknown function	1.97909	3.1e-14
PF3D7_0517700	EIF3B	eukaryotic translation initiation factor 3 subunit B, putative	-1.15101	3.1e-14
PF3D7_1200800	FIKK12	serine/threonine protein kinase, FIKK family	1.42152	3.16e-14
PF3D7_0313600	N/A	conserved Plasmodium protein, unknown function	2.78049	3.44e-14
PF3D7_0530400	N/A	conserved Plasmodium protein, unknown function	1.40041	3.5e-14
PF3D7_1474200	N/A	conserved Plasmodium membrane protein, unknown function	2.14819	3.54e-14
PF3D7_1447700	N/A	conserved protein, unknown function	-1.71248	3.54e-14
PF3D7_0413600	RPT3	26S protease regulatory subunit 6B, putative	-1.38518	3.6e-14
PF3D7_1220900	HP1	heterochromatin protein 1	-1.9251	3.66e-14
PF3D7_0925700	HDAC1	histone deacetylase 1	-1.06763	3.92e-14
PF3D7_1226600	PCNA2	proliferating cell nuclear antigen 2	-2.19671	4.05e-14
PF3D7_0322800	N/A	conserved Plasmodium protein, unknown function	2.32243	4.11e-14
PF3D7_1424100	RPL5	60S ribosomal protein L5, putative	-2.08841	4.12e-14
PF3D7_1419700	EIF3H	eukaryotic translation initiation factor 3 subunit H, putative	-1.25064	4.13e-14
PF3D7_0320900	H2A.Z	histone H2A.Z	-2.57171	4.22e-14
PF3D7_1430500	N/A	conserved Plasmodium protein, unknown function	2.94772	4.4e-14
PF3D7_0723300	N/A	conserved protein, unknown function	2.57119	4.42e-14
PF3D7_1015400	N/A	RMI1 domain-containing protein, putative	-1.606	4.43e-14
PF3D7_1341800	IMC1k	inner membrane complex protein 1k, putative	3.48669	4.81e-14
PF3D7_0802000	GDH3	glutamate dehydrogenase, putative	-1.19045	4.94e-14
PF3D7_1016400	FIKK10.1	serine/threonine protein kinase, FIKK family	-1.38784	5.04e-14
PF3D7_0216900	N/A	conserved Plasmodium protein, unknown function	1.72158	5.5e-14
PF3D7_1236200	N/A	conserved Plasmodium protein, unknown function	3.65913	5.51e-14
PF3D7_0107300	N/A	conserved Plasmodium protein, unknown function	2.42228	5.75e-14
PF3D7_API04200	rpoC2	DNA-directed RNA polymerase subunit beta'', putative	5.99425	5.85e-14
PF3D7_0210400	N/A	50S ribosomal protein L33, putative	-1.7391	5.94e-14
PF3D7_0929000	TAF7	transcription initiation factor TFIID subunit 7, putative	-0.61384	6.08e-14
PF3D7_1219000	FRM2	formin 2	1.5994	6.4e-14
PF3D7_1322200	N/A	TOG domain-containing protein, putative	1.08258	6.46e-14
PF3D7_0702400	SEMP1	small exported membrane protein 1	-1.35358	6.59e-14
PF3D7_0609400	CLS	mitochondrial cardiolipin synthase, putative	0.906487	6.71e-14
PF3D7_1122300	N/A	conserved Plasmodium protein, unknown function	1.27938	6.87e-14
PF3D7_0210900	N/A	conserved Plasmodium protein, unknown function	-1.38811	6.88e-14
PF3D7_0629200	N/A	DnaJ protein, putative	-1.46569	6.91e-14
PF3D7_1453600	N/A	RAP protein, putative	1.35863	7.15e-14
PF3D7_1143700	N/A	conserved Plasmodium protein, unknown function	2.92536	7.57e-14
PF3D7_1356900	PK5	protein kinase 5	-1.42795	7.89e-14
PF3D7_0404100	ApiAP2	AP2 domain transcription factor AP2-SP2, putative	3.05597	7.95e-14
PF3D7_1212500	GAT	glycerol-3-phosphate 1-O-acyltransferase	-1.78338	8.04e-14
PF3D7_1218600	RRS	arginine--tRNA ligase	-0.913877	8.86e-14
PF3D7_1146200	N/A	conserved Plasmodium protein, unknown function	2.76975	8.87e-14
PF3D7_1321800	N/A	protein transport protein SFT2, putative	-1.37181	8.87e-14
PF3D7_1252500	N/A	Plasmodium exported protein, unknown function	2.27033	9.05e-14
PF3D7_1345700	IDH	isocitrate dehydrogenase [NADP], mitochondrial	-1.26478	9.15e-14
PF3D7_1120500	N/A	tRNA nucleotidyltransferase, putative	-0.925093	1.02e-13
PF3D7_0112300	N/A	18S ribosomal RNA	4.79982	1.03e-13
PF3D7_0917100	OGG1	N-glycosylase/DNA lyase, putative	0.965773	1.04e-13
PF3D7_0819500	N/A	conserved protein, unknown function	2.43139	1.05e-13
PF3D7_0824300	Obg2	GTP-binding protein Obg2, putative	1.02478	1.11e-13
PF3D7_0927100	N/A	conserved protein, unknown function	1.85761	1.11e-13
PF3D7_0317200	CRK4	cdc2-related protein kinase 4	-1.37563	1.2e-13
PF3D7_0725600	N/A	18S ribosomal RNA	3.3919	1.25e-13
PF3D7_1137100	N/A	ribosomal protein S9, mitochondrial, putative	-1.04348	1.28e-13
PF3D7_1418800	N/A	signal recognition particle RNA	3.36317	1.28e-13
PF3D7_0613500	N/A	AP-3 complex subunit beta, putative	0.675545	1.31e-13
PF3D7_1119800	ASF1	alternative splicing factor ASF-1, putative	-0.822643	1.32e-13
PF3D7_1327300	N/A	conserved Plasmodium protein, unknown function	4.36504	1.43e-13
PF3D7_0718800	N/A	conserved protein, unknown function	3.02437	1.45e-13
PF3D7_0520600	Ap4AH	bis(5'-nucleosyl)-tetraphosphatase [asymmetrical]	-1.77889	1.5e-13
PF3D7_1130500	COG2	conserved oligomeric Golgi complex subunit 2, putative	-1.21885	1.56e-13
PF3D7_0512450	N/A	conserved Plasmodium protein, unknown function, pseudogene	1.91559	1.58e-13
PF3D7_1130200	PfP0	60S ribosomal protein P0	-2.15835	1.73e-13
PF3D7_1134300	EMMA1	erythrocyte membrane and merozoite antigen EMMA1	0.990606	1.81e-13
PF3D7_0719600	N/A	60S ribosomal protein L11a, putative	-2.35838	1.83e-13
PF3D7_0305700	N/A	ubiquitin-conjugating enzyme MMS2, putative	-1.40069	1.84e-13
PF3D7_1454000	N/A	RNA-binding protein, putative	0.84948	1.88e-13
PF3D7_0921900	N/A	conserved Plasmodium protein, unknown function	-0.888085	1.93e-13
PF3D7_1438700	N/A	DNA primase small subunit	-1.19193	1.97e-13
PF3D7_0902800	SERA9	serine repeat antigen 9	-2.48582	2.01e-13
PF3D7_1416300	N/A	N-acyl-phosphatidylethanolamine-hydrolyzing phospholipase D, putative	-0.86456	2.06e-13
PF3D7_1014400	MRK	MO15-related protein kinase	-1.67711	2.07e-13
PF3D7_0206100	SufE	cysteine desulfuration protein SufE	-0.986082	2.13e-13
PF3D7_0612000	N/A	conserved Plasmodium protein, unknown function	-1.57357	2.16e-13
PF3D7_0422200	N/A	erythrocyte membrane-associated antigen	1.47653	2.25e-13
PF3D7_0515900	NIF2	NLI interacting factor-like phosphatase, putative	-0.901789	2.26e-13
PF3D7_0524400	RBG1	ribosome-interacting GTPase 1, putative	-1.00229	2.36e-13
PF3D7_0606700	N/A	coatomer alpha subunit, putative	-0.902792	2.38e-13
PF3D7_0629500	AAT1	amino acid transporter AAT1	-1.46902	2.38e-13
PF3D7_1200900	N/A	Plasmodium exported protein (PHISTc), unknown function	-1.31636	2.42e-13
PF3D7_1443400	WLP1	WD repeat-containing protein	-1.38066	2.58e-13
PF3D7_0505500	MSH6	DNA mismatch repair protein MSH6, putative	-1.24579	2.67e-13
PF3D7_1017100	RON12	rhoptry neck protein 12	-2.31768	2.69e-13
PF3D7_0928800	N/A	serine/threonine protein kinase, putative	1.09687	2.8e-13
PF3D7_0926600	N/A	conserved Plasmodium membrane protein, unknown function	3.46003	3.03e-13
PF3D7_1459700	N/A	pyridoxal 5'-phosphate synthase, putative	-1.2761	3.31e-13
PF3D7_1244300	N/A	ACEA small nucleolar RNA U3	4.21708	3.31e-13
PF3D7_0618600	ROM10	rhomboid protease ROM10	-0.851116	3.34e-13
PF3D7_0825500	KRI1	protein KRI1, putative	1.14312	3.34e-13
PF3D7_1002500	N/A	conserved protein, unknown function	-2.31635	3.46e-13
PF3D7_0825000	N/A	conserved Plasmodium protein, unknown function	1.88687	3.51e-13
PF3D7_0614100	N/A	filamin domain-containing protein, putative	1.29538	3.56e-13
PF3D7_0211900	N/A	pseudouridine synthase, putative	-0.855909	3.64e-13
PF3D7_1241300	N/A	ribosome-binding factor A, putative	1.90317	4.35e-13
PF3D7_1474900	CITH	trailer hitch homolog, putative	1.2136	4.38e-13
PF3D7_1342000	N/A	40S ribosomal protein S6	-1.75332	5.22e-13
PF3D7_1016500	N/A	Plasmodium exported protein (PHISTc), unknown function	2.44432	5.25e-13
PF3D7_1021000	N/A	conserved protein, unknown function	-1.12509	5.31e-13
PF3D7_1126000	ThrRS	threonine--tRNA ligase	-1.26872	5.36e-13
PF3D7_1408600	N/A	40S ribosomal protein S8e, putative	-2.33981	5.45e-13
PF3D7_0524000	KASbeta	karyopherin beta	-1.86191	5.73e-13
PF3D7_1464200	ZFP	zinc finger CCCH domain-containing protein, putative	0.885538	5.74e-13
PF3D7_0724900	N/A	kinesin-20, putative	4.36284	5.77e-13
PF3D7_0708000	N/A	cytoskeleton associated protein, putative	1.20237	5.78e-13
PF3D7_1326100	N/A	WD repeat-containing protein, putative	-1.43353	5.91e-13
PF3D7_0512400	N/A	conserved Plasmodium protein, unknown function	4.20427	5.97e-13
PF3D7_1010500	N/A	ankyrin-repeat protein, putative	2.90915	6.05e-13
PF3D7_1331300	SEC11	signal peptidase complex catalytic subunit SEC11	-1.63087	6.08e-13
PF3D7_1401300	EH2	epoxide hydrolase 2	2.37309	6.12e-13
PF3D7_1115100	N/A	conserved protein, unknown function	3.29713	6.34e-13
PF3D7_0509600	AsnRS	asparagine--tRNA ligase	-0.563508	6.46e-13
PF3D7_1247500	N/A	serine/threonine protein kinase, putative	1.22354	6.57e-13
PF3D7_1212300	N/A	WD repeat-containing protein, putative	0.783766	6.73e-13
PF3D7_0420200	ACPS	holo-[acyl-carrier-protein] synthase, putative	1.68499	6.75e-13
PF3D7_1012600	GMPS	GMP synthase [glutamine-hydrolyzing]	-1.80166	6.75e-13
PF3D7_0602100	MTR4	ATP-dependent RNA helicase MTR4	1.18086	6.77e-13
PF3D7_0518600	WDR26	WD repeat-containing protein 26, putative	1.27691	7.31e-13
PF3D7_1309000	N/A	conserved protein, unknown function	-0.843325	7.63e-13
PF3D7_1001600	XL2	exported lipase 2	-3.55446	7.64e-13
PF3D7_1235000	PIH1	PIH1 domain-containing protein, putative	3.0237	7.65e-13
PF3D7_0924000	N/A	patatin-like phospholipase, putative	1.3097	7.88e-13
PF3D7_0731100	PTP2	EMP1-trafficking protein	-0.999	8e-13
PF3D7_0413500	PGM2	phosphoglucomutase-2	-1.66672	8.04e-13
PF3D7_0203100	N/A	protein kinase, putative	2.54363	8.55e-13
PF3D7_1341700	N/A	conserved Plasmodium protein, unknown function	5.34616	8.61e-13
PF3D7_1032100	DCP1	mRNA-decapping enzyme subunit 1, putative	1.36916	8.64e-13
PF3D7_0423600	N/A	conserved Plasmodium protein, unknown function	0.84494	8.93e-13
PF3D7_0510000	N/A	conserved Plasmodium protein, unknown function	1.37896	9.41e-13
PF3D7_1434900	N/A	conserved Plasmodium protein, unknown function	3.49742	9.9e-13
PF3D7_0629900	N/A	CRAL/TRIO domain-containing protein, putative	-1.4667	1.02e-12
PF3D7_0414700	N/A	GTP-binding protein, putative	-0.432839	1.05e-12
PF3D7_0113200	N/A	Plasmodium exported protein, unknown function	-1.63758	1.07e-12
PF3D7_1141400	PIGH	phosphatidylinositol N-acetylglucosaminyltransferase subunit H, putative	-1.51694	1.08e-12
PF3D7_1434500	N/A	dynein-related AAA-type ATPase, putative	1.34784	1.12e-12
PF3D7_1309400	N/A	HORMA domain protein, putative	2.35191	1.18e-12
PF3D7_0827400	N/A	conserved protein, unknown function	3.04516	1.2e-12
PF3D7_1460700	RPL27	60S ribosomal protein L27	-2.05497	1.23e-12
PF3D7_1408000	PMII	plasmepsin II	-1.51468	1.29e-12
PF3D7_1142700	N/A	methyltransferase, putative	-1.28177	1.41e-12
PF3D7_1447500	IMC20	inner membrane complex protein, putative	3.09772	1.45e-12
PF3D7_0908800	N/A	mitochondrial carrier protein, putative	-1.0336	1.48e-12
PF3D7_0310100	CDPK3	calcium-dependent protein kinase 3	3.00084	1.49e-12
PF3D7_1125500	SNRPD1	small nuclear ribonucleoprotein Sm D1, putative	-1.38158	1.51e-12
PF3D7_1225000	N/A	conserved Plasmodium protein, unknown function	1.91604	1.61e-12
PF3D7_0221200	N/A	Plasmodium exported protein (hyp15), unknown function	-2.74908	1.63e-12
PF3D7_0910800	NBP35	cytosolic Fe-S cluster assembly factor NBP35, putative	-1.31261	1.81e-12
PF3D7_1337900	N/A	conserved Plasmodium protein, unknown function	-1.02813	1.82e-12
PF3D7_1338400	N/A	SprT-like domain-containing protein, putative	1.77358	1.86e-12
PF3D7_0728600	N/A	RING zinc finger protein, putative	1.77114	1.87e-12
PF3D7_1353600	ERD2	ER lumen protein retaining receptor	-1.77901	1.87e-12
PF3D7_0915500	N/A	conserved Plasmodium protein, unknown function	1.25937	1.92e-12
PF3D7_1320700	N/A	conserved protein, unknown function	0.860942	2.09e-12
PF3D7_1253100	N/A	Plasmodium exported protein (PHISTa), unknown function	-1.69152	2.15e-12
PF3D7_0107500	NCR1	Niemann-Pick type C1-related protein	-1.60536	2.3e-12
PF3D7_1476500	N/A	probable protein, unknown function	3.62289	2.32e-12
PF3D7_1317300	N/A	RNA-binding protein, putative	-1.1439	2.36e-12
PF3D7_1125300	mtRNAP	DNA-directed RNA polymerase	0.971452	2.4e-12
PF3D7_1318900	N/A	conserved Plasmodium protein, unknown function	2.45928	2.44e-12
PF3D7_0113600	SURF1.2	surface-associated interspersed protein 1.2 (SURFIN 1.2), pseudogene	3.77839	2.47e-12
PF3D7_1338200	RPL6	60S ribosomal protein L6, putative	-2.015	2.61e-12
PF3D7_1427400	N/A	conserved Plasmodium membrane protein, unknown function	-1.32336	2.81e-12
PF3D7_0910900	N/A	DNA primase large subunit, putative	-1.34828	3.03e-12
PF3D7_0112700	N/A	28S ribosomal RNA	2.94919	3.14e-12
PF3D7_1444000	N/A	conserved Plasmodium protein, unknown function	2.3529	3.16e-12
PF3D7_1031400	OTU	OTU-like cysteine protease	1.44191	3.19e-12
PF3D7_1033300	N/A	conserved protein, unknown function	-1.72527	3.24e-12
PF3D7_1141500	N/A	conserved Plasmodium protein, unknown function	1.46178	3.26e-12
PF3D7_1473000	N/A	conserved Plasmodium protein, unknown function	6.75305	3.27e-12
PF3D7_0913000	N/A	conserved protein, unknown function	-1.11978	3.52e-12
PF3D7_0623300	N/A	EGF-like membrane protein, putative	-1.4901	3.74e-12
PF3D7_1013400	N/A	conserved Plasmodium protein, unknown function	1.65764	3.82e-12
PF3D7_1407900	PMI	plasmepsin I	-1.74836	3.95e-12
PF3D7_0308500	N/A	activator of Hsp90 ATPase, putative	-1.6245	4.15e-12
PF3D7_0316400	N/A	CS domain-containing protein, putative	0.668233	4.29e-12
PF3D7_1112900	N/A	conserved protein, unknown function	2.02194	4.35e-12
PF3D7_1231600	PRP2	pre-mRNA-splicing factor ATP-dependent RNA helicase PRP2, putative	0.752805	4.44e-12
PF3D7_0814000	N/A	60S ribosomal protein L13-2, putative	-2.07141	4.46e-12
PF3D7_0519000	SLBP	histone RNA hairpin-binding protein, putative	1.13244	4.57e-12
PF3D7_0519600	N/A	zinc finger protein, putative	-1.0963	4.58e-12
PF3D7_1354900	N/A	conserved Plasmodium protein, unknown function	0.612497	4.62e-12
PF3D7_1318700	AAP4	protein AAP4	3.05573	4.69e-12
PF3D7_1250500	N/A	AP-3 complex subunit sigma, putative	-1.92441	4.77e-12
PF3D7_1310000	OSCP	ATP synthase subunit O, mitochondrial, putative	1.75472	5e-12
PF3D7_1140200	N/A	conserved Plasmodium protein, unknown function	-1.20568	5.01e-12
PF3D7_1224300	PABP1	polyadenylate-binding protein 1, putative	-2.03445	5.08e-12
PF3D7_0728100	N/A	anaphase-promoting complex subunit 1, putative	0.999542	5.12e-12
PF3D7_0606600	N/A	conserved Plasmodium protein, unknown function	1.34116	5.13e-12
PF3D7_1002400	TRA2B	transformer-2 protein homolog beta, putative	-1.67683	5.17e-12
PF3D7_0909100	N/A	conserved Plasmodium membrane protein, unknown function	2.55728	5.25e-12
PF3D7_1440100	N/A	cohesin complex subunit, putative	-1.35856	5.26e-12
PF3D7_1243900	DOC2	double C2-like domain-containing protein	1.89805	5.29e-12
PF3D7_0722900	N/A	conserved protein, unknown function	2.4732	5.31e-12
PF3D7_1346400	N/A	VPS13 domain-containing protein, putative	1.11284	5.65e-12
PF3D7_1129900	MFR5	major facilitator superfamily-related transporter, putative	1.03692	5.65e-12
PF3D7_1470950	N/A	conserved protein, unknown function	4.65794	5.65e-12
PF3D7_0624700	PIGL	N-acetylglucosaminyl-phosphatidylinositol de-N-acetylase, putative	-1.71599	5.86e-12
PF3D7_1022200	N/A	conserved Plasmodium membrane protein, unknown function	-1.76495	6.11e-12
PF3D7_1011400	N/A	proteasome subunit beta type-5	-1.00239	6.43e-12
PF3D7_1468600	N/A	aminophospholipid transporter, putative	2.7544	6.83e-12
PF3D7_0618400	N/A	LMBR1 domain-containing protein, putative	3.20437	7e-12
PF3D7_1117700	RAN	GTP-binding nuclear protein RAN/TC4	-2.20255	7e-12
PF3D7_1412500	ACT2	actin II	1.84295	7.04e-12
PF3D7_0424600	N/A	Plasmodium exported protein (PHISTb)	-2.43447	7.16e-12
PF3D7_0933700	N/A	conserved Plasmodium protein, unknown function	-1.80092	7.41e-12
PF3D7_1251100	N/A	conserved Plasmodium protein, unknown function	-1.44869	7.48e-12
PF3D7_0212700	N/A	SRR1-like protein	1.10991	7.72e-12
PF3D7_0518300	N/A	proteasome subunit beta type-1, putative	-1.94732	8.05e-12
PF3D7_0911500	N/A	conserved Plasmodium protein, unknown function	2.97391	8.1e-12
PF3D7_1249200	N/A	conserved Plasmodium protein, unknown function	2.18744	8.19e-12
PF3D7_1467900	N/A	rab GTPase activator, putative	1.67229	8.26e-12
PF3D7_1220400	DRN1	debranching enzyme-associated ribonuclease, putative	0.824093	8.35e-12
PF3D7_1471500	TMEM43	transmembrane protein 43, putative	1.22125	8.41e-12
PF3D7_1132600	PRP38A	pre-mRNA-splicing factor 38A, putative	-0.696451	8.55e-12
PF3D7_0831500	N/A	Plasmodium exported protein (PHIST), unknown function	-2.67744	8.75e-12
PF3D7_1112500	N/A	RNA transcription, translation and transport factor protein, putative	-0.664504	8.79e-12
PF3D7_0806600	N/A	kinesin-like protein, putative	1.48574	8.88e-12
PF3D7_1111100	RFC5	replication factor C subunit 5, putative	-1.06853	8.95e-12
PF3D7_1342300	N/A	tetratricopeptide repeat protein, putative	-1.16864	8.96e-12
PF3D7_0529200	N/A	sugar transporter, putative	1.27727	9.35e-12
PF3D7_1020100	N/A	flagellar outer arm dynein-associated protein, putative	4.2676	9.82e-12
PF3D7_1010300	SDH4	succinate dehydrogenase subunit 4, putative	-2.27026	1.04e-11
PF3D7_1302800	N/A	40S ribosomal protein S7, putative	-2.08744	1.06e-11
PF3D7_1250700	N/A	transcription initiation factor IIA subunit 2, putative	-1.80432	1.08e-11
PF3D7_1471200	SulP	inorganic anion exchanger, inorganic anion antiporter	-1.53091	1.09e-11
PF3D7_1117400	N/A	conserved Plasmodium protein, unknown function	-0.965274	1.11e-11
PF3D7_1461400	N/A	MORN repeat protein, putative	2.95618	1.13e-11
PF3D7_0303500	N/A	spindle pole body protein, putative	0.963819	1.17e-11
PF3D7_0307400	ClpP	ATP-dependent Clp protease proteolytic subunit	-0.852351	1.29e-11
PF3D7_0105300	CAP	cyclase-associated protein	-1.44968	1.32e-11
PF3D7_1038000	N/A	antigen UB05	-2.86732	1.32e-11
PF3D7_0509100	SMC4	structural maintenance of chromosomes protein 4, putative	-0.906889	1.44e-11
PF3D7_1406400	PPR1	pentatricopeptide repeat-containing protein 1	-1.4611	1.5e-11
PF3D7_0508700	PRP5	pre-mRNA-processing ATP-dependent RNA helicase PRP5, putative	0.900699	1.52e-11
PF3D7_1213300	N/A	conserved Plasmodium protein, unknown function	3.82602	1.61e-11
PF3D7_1248800	N/A	conserved Plasmodium protein, unknown function	2.76295	1.69e-11
PF3D7_1026300	N/A	conserved Plasmodium protein, unknown function	1.0393	1.73e-11
PF3D7_1369100	N/A	conserved Plasmodium protein, unknown function	1.57992	1.75e-11
PF3D7_0612800	P12p	6-cysteine protein P12p	1.02678	1.82e-11
PF3D7_1237700	N/A	conserved protein, unknown function	-1.94028	1.93e-11
PF3D7_1348900	N/A	conserved Plasmodium protein, unknown function	1.40276	1.98e-11
PF3D7_0103400	N/A	zinc-carboxypeptidase, putative	1.0883	2e-11
PF3D7_1003400	N/A	conserved Plasmodium protein, unknown function	2.10262	2.15e-11
PF3D7_0804300	N/A	zinc finger protein, putative	1.61661	2.19e-11
PF3D7_1337500	N/A	conserved Plasmodium protein, unknown function	1.56143	2.22e-11
PF3D7_1145900	N/A	conserved Plasmodium protein, unknown function	2.12585	2.25e-11
PF3D7_1018700	N/A	conserved Plasmodium protein, unknown function	-0.979606	2.38e-11
PF3D7_0703900	N/A	conserved Plasmodium membrane protein, unknown function	1.32186	2.45e-11
PF3D7_MIT01400	COX3	cytochrome c oxidase subunit 3	3.39653	2.48e-11
PF3D7_0209400	N/A	ARMT1-like domain-containing protein, putative	-1.14364	2.56e-11
PF3D7_1475300	COX11	cytochrome c oxidase assembly protein COX11, putative	-1.01661	2.57e-11
PF3D7_1114100	ROM1	rhomboid protease ROM1	-0.703388	2.59e-11
PF3D7_1301400	HYP12	Plasmodium exported protein (hyp12), unknown function	-2.31762	2.59e-11
PF3D7_1478200	N/A	Plasmodium exported protein, unknown function, pseudogene	7.22527	2.64e-11
PF3D7_1248000	N/A	tRNA-splicing endonuclease, putative	-1.33995	2.76e-11
PF3D7_1005400	N/A	conserved Plasmodium protein, unknown function	3.97954	2.79e-11
PF3D7_0812300	SSP3	sporozoite surface protein 3, putative	2.42301	2.8e-11
PF3D7_0104700	MFR2	major facilitator superfamily-related transporter, putative	4.17045	2.82e-11
PF3D7_1329700	ACBP1	apicoplast calcium binding protein 1	2.99685	2.83e-11
PF3D7_0821100	PK1	protein kinase 1	-1.2983	2.84e-11
PF3D7_0422400	RPS19	40S ribosomal protein S19	-2.11925	2.89e-11
PF3D7_1143200	N/A	DnaJ protein, putative	-1.53342	2.94e-11
PF3D7_1334100	N/A	conserved protein, unknown function	-0.56702	3.13e-11
PF3D7_1201700	N/A	conserved Plasmodium membrane protein, unknown function	1.61702	3.29e-11
PF3D7_0811800	N/A	conserved Plasmodium protein, unknown function	-1.37897	3.61e-11
PF3D7_0813400	N/A	conserved protein, unknown function	-1.45347	3.81e-11
PF3D7_0501500	RAP3	rhoptry-associated protein 3	-3.19237	3.98e-11
PF3D7_1361500	N/A	PH domain-containing protein, putative	-1.5534	4.18e-11
PF3D7_1024100	N/A	conserved Plasmodium protein, unknown function	1.5527	4.25e-11
PF3D7_0916700	HoMu	RNA-binding protein musashi, putative	-1.00252	4.26e-11
PF3D7_1442400	KIC9	protein KIC9	1.40389	4.31e-11
PF3D7_1024400	N/A	conserved Plasmodium protein, unknown function	1.68254	4.32e-11
PF3D7_0608700	CCT6	T-complex protein 1 subunit zeta	-1.04502	4.34e-11
PF3D7_API04900	N/A	large subunit ribosomal RNA	5.13093	4.62e-11
PF3D7_1472300	N/A	conserved protein, unknown function	-1.02059	4.68e-11
PF3D7_1424900	N/A	small nucleolar RNA snoR30	2.91234	4.79e-11
PF3D7_0313700	N/A	conserved Plasmodium protein, unknown function	-1.2669	4.82e-11
PF3D7_0909200	POFUT2	GDP-fucose protein O-fucosyltransferase 2	2.64987	5.09e-11
PF3D7_1010000	N/A	ribosomal protein L43, mitochondrial, putative	-1.09759	5.12e-11
PF3D7_1205300	N/A	conserved Plasmodium protein, unknown function	-1.52306	5.32e-11
PF3D7_1351000	N/A	phosphatidylinositol transfer protein, putative	1.33868	5.43e-11
PF3D7_1140600	N/A	conserved Plasmodium protein, unknown function	2.09581	5.44e-11
PF3D7_1421500	TIM8	mitochondrial import inner membrane translocase subunit TIM8, putative	-1.4621	5.67e-11
PF3D7_0917200	N/A	conserved protein, unknown function	1.85999	5.72e-11
PF3D7_1449200	N/A	conserved Plasmodium protein, unknown function	-2.5517	5.72e-11
PF3D7_0321500	N/A	peptidase, putative	-1.06168	5.74e-11
PF3D7_0321300	N/A	conserved Plasmodium protein, unknown function	1.59967	6.35e-11
PF3D7_API02700	RPS12	apicoplast ribosomal protein S12	4.03246	6.38e-11
PF3D7_0813900	RPS16	40S ribosomal protein S16, putative	-2.11452	6.49e-11
PF3D7_1463200	RFC3	replication factor C subunit 3, putative	-1.24666	6.58e-11
PF3D7_1106000	RUVB2	RuvB-like helicase 2	-0.933878	6.73e-11
PF3D7_1358800	RPS15	40S ribosomal protein S15	-1.97971	6.75e-11
PF3D7_1364100	P92	6-cysteine protein P92	-1.40755	6.94e-11
PF3D7_1035700	DBLMSP	duffy binding-like merozoite surface protein	-2.46279	7.09e-11
PF3D7_0912000	N/A	conserved Plasmodium protein, unknown function	-0.909456	7.09e-11
PF3D7_1252300	N/A	conserved Plasmodium protein, unknown function	-2.44968	7.37e-11
PF3D7_1123400	ERF3	eukaryotic peptide chain release factor GTP-binding subunit, putative	-1.18183	7.41e-11
PF3D7_0818000	SNRNP27	U4/U6.U5 small nuclear ribonucleoprotein, putative	1.06377	7.44e-11
PF3D7_1427500	MSH2-1	DNA mismatch repair protein MSH2, putative	-2.02407	7.48e-11
PF3D7_0716700	N/A	conserved Plasmodium protein, unknown function	1.13633	7.61e-11
PF3D7_0918900	gammaGCS	gamma-glutamylcysteine synthetase	0.978558	7.79e-11
PF3D7_1208500	N/A	conserved Plasmodium protein, unknown function	1.656	7.86e-11
PF3D7_1013300	N/A	conserved Plasmodium protein, unknown function	-1.97438	7.89e-11
PF3D7_1131900	N/A	conserved Plasmodium protein, unknown function	2.73527	8e-11
PF3D7_0827800	SET3	SET domain protein, putative	0.981837	8.02e-11
PF3D7_0729700	N/A	zinc finger protein, putative	1.84331	8.09e-11
PF3D7_1409500	N/A	conserved Plasmodium protein, unknown function	2.35974	8.23e-11
PF3D7_1201200	N/A	Plasmodium exported protein (PHISTa-like), unknown function	-1.99187	8.48e-11
PF3D7_0902900	N/A	early transcribed membrane protein, putative	2.46202	8.66e-11
PF3D7_0307200	N/A	60S ribosomal protein L7, putative	-1.58469	8.66e-11
PF3D7_0304700	N/A	conserved Plasmodium protein, unknown function	1.99812	8.97e-11
PF3D7_0515000	CWC2	pre-mRNA-splicing factor CWC2, putative	-0.440757	9.03e-11
PF3D7_1335500	N/A	DNA replication complex GINS protein, putative	3.63757	9.22e-11
PF3D7_1228500	N/A	RNA pseudouridylate synthase, putative	-1.64653	9.28e-11
PF3D7_1211600	LSD1	lysine-specific histone demethylase 1, putative	0.675576	9.29e-11
PF3D7_0520000	RPS9	40S ribosomal protein S9, putative	-2.2733	9.4e-11
PF3D7_0511100	N/A	conserved Plasmodium protein, unknown function	1.92536	9.53e-11
PF3D7_1213100	N/A	U1 spliceosomal RNA	3.67431	1.01e-10
PF3D7_0916400	N/A	conserved Plasmodium protein, unknown function	0.802024	1.02e-10
PF3D7_1335100	MSP7	merozoite surface protein 7	-2.79712	1.08e-10
PF3D7_0511200	SCD	stearoyl-CoA desaturase	-1.46993	1.09e-10
PF3D7_1465900	N/A	40S ribosomal protein S3	-1.9274	1.1e-10
PF3D7_0315600	N/A	zinc finger protein, putative	2.37166	1.12e-10
PF3D7_0304100	IMC1e	inner membrane complex protein 1e, putative	3.21086	1.13e-10
PF3D7_0811100	N/A	mitochondrial carrier protein, putative	-1.47546	1.24e-10
PF3D7_API06700	N/A	large subunit ribosomal RNA	8.72754	1.24e-10
PF3D7_1012200	RA	rhoptry associated adhesin	-1.44668	1.26e-10
PF3D7_1007400	N/A	conserved protein, unknown function	-1.0377	1.29e-10
PF3D7_1435200	N/A	conserved protein, unknown function	3.31947	1.3e-10
PF3D7_0719700	RPS10	40S ribosomal protein S10, putative	-2.58646	1.3e-10
PF3D7_1213000	N/A	non-coding RNA	3.10785	1.38e-10
PF3D7_1336300	N/A	conserved Plasmodium membrane protein, unknown function	1.67585	1.44e-10
PF3D7_0211100	N/A	conserved Plasmodium protein, unknown function	1.86132	1.5e-10
PF3D7_0313400	N/A	conserved Plasmodium protein, unknown function	1.28866	1.51e-10
PF3D7_1116100	N/A	serine esterase, putative	-0.746458	1.51e-10
PF3D7_0803100	UTP14	U3 small nucleolar RNA-associated protein 14, putative	0.941566	1.52e-10
PF3D7_1321500	PDEbeta	3',5'-cyclic nucleotide phosphodiesterase beta	-1.60624	1.52e-10
PF3D7_0607000	N/A	translation initiation factor IF-2, putative	-1.26521	1.53e-10
PF3D7_1436800	ClpR	ATP-dependent Clp protease proteolytic subunit	-1.17546	1.54e-10
PF3D7_0706400	RPL37	60S ribosomal protein L37	-2.30782	1.56e-10
PF3D7_0908400	N/A	conserved Plasmodium protein, unknown function	-1.51006	1.68e-10
PF3D7_1457100	N/A	conserved Plasmodium protein, unknown function	2.08366	1.7e-10
PF3D7_0513900	N/A	conserved protein, unknown function	0.877753	1.71e-10
PF3D7_1139300	AP2-G5	AP2 domain transcription factor AP2-G5	1.04053	1.72e-10
PF3D7_1250200	N/A	CSC1-like protein, putative	1.07206	1.72e-10
PF3D7_0323700	SART1	U4/U6.U5 tri-snRNP-associated protein 1, putative	0.60518	1.72e-10
PF3D7_1245900	N/A	ankyrin-repeat protein, putative	-0.885658	1.73e-10
PF3D7_0310400	PIESP1	parasite-infected erythrocyte surface protein	-1.77799	1.75e-10
PF3D7_0214400	N/A	protein LTV1, putative	1.47045	1.78e-10
PF3D7_0918400	N/A	conserved Plasmodium protein, unknown function	1.77703	1.84e-10
PF3D7_1225500	N/A	small subunit rRNA processing factor, putative	1.05126	1.88e-10
PF3D7_1030300	N/A	conserved Plasmodium protein, unknown function	1.61333	2e-10
PF3D7_0627800	ACAS	acetyl-CoA synthetase	-1.19574	2.04e-10
PF3D7_1017700	N/A	conserved Plasmodium protein, unknown function	1.49761	2.07e-10
PF3D7_1018400	N/A	conserved Plasmodium protein, unknown function	3.17918	2.07e-10
PF3D7_0500800	MESA	mature parasite-infected erythrocyte surface antigen	-2.70784	2.16e-10
PF3D7_0926500	N/A	tetratricopeptide repeat protein, putative	1.33228	2.19e-10
PF3D7_0305900	N/A	conserved Plasmodium protein, unknown function	1.45585	2.21e-10
PF3D7_0828900	N/A	conserved protein, unknown function	-1.37538	2.33e-10
PF3D7_0909500	SPM1	subpellicular microtubule protein 1, putative	3.11018	2.35e-10
PF3D7_1328600	N/A	conserved Plasmodium protein, unknown function	1.8385	2.37e-10
PF3D7_1027900	DHHC10	palmitoyltransferase DHHC10, putative	2.60676	2.42e-10
PF3D7_1142600	N/A	60S ribosomal protein L35ae, putative	-2.01577	2.55e-10
PF3D7_0702500	N/A	Plasmodium exported protein, unknown function	-1.42699	2.59e-10
PF3D7_1407700	N/A	conserved protein, unknown function	2.72959	2.6e-10
PF3D7_1241900	N/A	tetratricopeptide repeat protein, putative	0.569215	2.62e-10
PF3D7_0511400	N/A	conserved Plasmodium protein, unknown function	2.64061	2.63e-10
PF3D7_1021400	N/A	endomembrane protein 70, putative	-1.35515	2.65e-10
PF3D7_1121600	EXP1	exported protein 1	-2.43939	2.72e-10
PF3D7_1119200	N/A	conserved protein, unknown function	2.26593	2.78e-10
PF3D7_0716200	N/A	PDCD2 domain-containing protein, putative	1.19579	2.82e-10
PF3D7_1031200	MORN1	MORN repeat-containing protein 1	1.82595	2.84e-10
PF3D7_0528100	N/A	AP-1/2 complex subunit beta, putative	-0.620983	2.85e-10
PF3D7_1470300	N/A	conserved Plasmodium protein, unknown function	1.68455	2.85e-10
PF3D7_0520300	LSM2	U6 snRNA-associated Sm-like protein LSm2, putative	-1.53426	2.87e-10
PF3D7_1412100	MCMBP	mini-chromosome maintenance complex-binding protein	-1.37821	2.89e-10
PF3D7_0815200	N/A	importin subunit beta, putative	-1.10225	2.91e-10
PF3D7_1435100	N/A	ribonuclease H2 subunit B, putative	-1.45177	3.08e-10
PF3D7_0219100	N/A	saccharopine dehydrogenase, putative	1.714	3.09e-10
PF3D7_1137200	AEP	apical exonemal protein	1.76366	3.25e-10
PF3D7_1251500	DRS1	ATP-dependent RNA helicase DRS1, putative	0.932591	3.28e-10
PF3D7_0707800	N/A	RAP protein, putative	-0.674337	3.39e-10
PF3D7_0318800	N/A	triosephosphate isomerase, putative	3.07411	3.48e-10
PF3D7_1460000	HCS2	biotin--protein ligase 2	3.12911	3.62e-10
PF3D7_1029700	N/A	conserved Plasmodium protein, unknown function	3.03131	3.66e-10
PF3D7_1211500	mtRPS18	ribosomal protein S18, mitochondrial	0.626547	3.88e-10
PF3D7_0109600	CoSP	cold-shock protein, putative	1.09816	4.14e-10
PF3D7_1431500	MAPK1	mitogen-activated protein kinase 1	1.03645	4.14e-10
PF3D7_1112400	N/A	nucleic acid binding protein, putative	-1.07729	4.2e-10
PF3D7_1130800	N/A	armadillo repeat protein PF16, putative	2.40711	4.23e-10
PF3D7_1320800	N/A	dihydrolipoyllysine-residue succinyltransferase component of 2-oxoglutarate dehydrogenase complex	-0.862236	4.26e-10
PF3D7_1302050	N/A	hypothetical protein	-2.1588	4.53e-10
PF3D7_0830300	SIAP2	sporozoite invasion-associated protein 2	2.61943	4.59e-10
PF3D7_0502200	MPV17	protein Mpv17, putative	-0.752737	4.61e-10
PF3D7_1367000	SKP1	suppressor of kinetochore protein 1, putative	-1.57949	4.61e-10
PF3D7_0324000	EPF1	exported protein family 1	4.75188	4.86e-10
PF3D7_1321600	PDEgamma	cGMP-specific 3',5'-cyclic phosphodiesterase gamma, putative	2.37396	4.89e-10
PF3D7_1127200	N/A	conserved Plasmodium protein, unknown function	4.04097	5.07e-10
PF3D7_1315000	N/A	conserved protein, unknown function	-1.3088	5.3e-10
PF3D7_1015300	METAP1b	methionine aminopeptidase 1b, putative	-0.915229	5.35e-10
PF3D7_1401900	N/A	conserved protein, unknown function	2.91501	5.65e-10
PF3D7_0319900	N/A	conserved protein, unknown function	0.631849	5.68e-10
PF3D7_0104000	TRSP	thrombospondin-related sporozoite protein	2.5201	5.76e-10
PF3D7_1463100	N/A	conserved Plasmodium protein, unknown function, pseudogene	1.61603	5.76e-10
PF3D7_1219800	N/A	conserved Plasmodium protein, unknown function	2.60828	5.83e-10
PF3D7_0723500	N/A	dynactin subunit 5, putative	1.59165	6.33e-10
PF3D7_1436100	N/A	conserved Plasmodium membrane protein, unknown function	0.918845	6.54e-10
PF3D7_1328300	N/A	conserved protein, unknown function	-1.50812	6.75e-10
PF3D7_1426300	N/A	dynein intermediate chain, putative	1.05943	6.84e-10
PF3D7_1425000	N/A	Plasmodium RNA of unknown function RUF4	3.41803	6.84e-10
PF3D7_1142000	N/A	heptatricopeptide repeat-containing protein, putative	1.1009	6.85e-10
PF3D7_1453900	N/A	conserved Plasmodium protein, unknown function	0.920711	6.95e-10
PF3D7_0202600	N/A	nucleic acid-binding protein, putative	1.06298	7.01e-10
PF3D7_1452800	N/A	conserved Plasmodium protein, unknown function	1.39674	7.61e-10
PF3D7_1303700	N/A	tetratricopeptide repeat protein, putative	0.872336	7.89e-10
PF3D7_1239200	ApiAP2	AP2 domain transcription factor, putative	-1.07233	7.89e-10
PF3D7_0718300	CRMP2	cysteine repeat modular protein 2	5.60704	8.16e-10
PF3D7_1247300	N/A	GPI mannosyltransferase 2, putative	-0.823075	8.28e-10
PF3D7_1459000	DBP5	ATP-dependent RNA helicase DBP5	-0.735427	8.31e-10
PF3D7_1026900	HCS1	biotin--protein ligase 1	2.66486	8.52e-10
PF3D7_0205400	N/A	PCI domain-containing protein, putative	-0.974251	8.69e-10
PF3D7_1004500	N/A	conserved Plasmodium protein, unknown function	-0.974637	8.77e-10
PF3D7_0523600	N/A	conserved protein, unknown function	-0.966738	8.88e-10
PF3D7_1412300	NTF2	nuclear transport factor 2, putative	-2.16538	9.04e-10
PF3D7_API01800	RPL16	apicoplast ribosomal protein L16	3.53593	9.21e-10
PF3D7_1427900	N/A	leucine-rich repeat protein	-2.00719	9.33e-10
PF3D7_1428200	MFS5	major facilitator superfamily domain-containing protein, putative	-0.783622	9.35e-10
PF3D7_0728500	N/A	EF hand domain-containing protein, putative	2.06519	9.38e-10
PF3D7_0514900	N/A	conserved Plasmodium protein, unknown function	-0.679165	9.43e-10
PF3D7_1425400	N/A	DEAD/DEAH box helicase, putative	1.38372	9.56e-10
PF3D7_0911800	N/A	conserved Plasmodium protein, unknown function	-1.34362	9.65e-10
PF3D7_0703500	N/A	erythrocyte membrane-associated antigen	-1.06695	9.84e-10
PF3D7_0409500	N/A	NAD(P)-binding protein, putative	-1.18819	1.01e-09
PF3D7_0608600	N/A	conserved Plasmodium protein, unknown function	2.3248	1.05e-09
PF3D7_1321900	N/A	conserved protein, unknown function	-1.33153	1.06e-09
PF3D7_1123600	N/A	RAP protein, putative	0.737007	1.07e-09
PF3D7_0930100	N/A	heptatricopeptide repeat-containing protein, putative	-1.26469	1.08e-09
PF3D7_1470400	MPC2	mitochondrial pyruvate carrier protein 2, putative	3.07522	1.08e-09
PF3D7_0109100	CCp5	LCCL domain-containing protein	3.19818	1.09e-09
PF3D7_0312900	N/A	hypothetical protein	2.32479	1.09e-09
PF3D7_1405900	N/A	RNA-binding protein, putative	0.905869	1.11e-09
PF3D7_1417800	MCM2	DNA replication licensing factor MCM2	-1.06338	1.11e-09
PF3D7_0209200	MTR3	exosome complex component MTR3, putative	-0.824953	1.17e-09
PF3D7_1127300	N/A	tRNA (guanine-N(7)-)-methyltransferase, putative	-0.759159	1.17e-09
PF3D7_1223700	VIT	vacuolar iron transporter	-1.13059	1.19e-09
PF3D7_0929800	N/A	conserved Plasmodium protein, unknown function	-1.62346	1.27e-09
PF3D7_1359700	N/A	conserved Plasmodium protein, unknown function	1.45205	1.36e-09
PF3D7_0606400	N/A	conserved Plasmodium protein, unknown function	3.4499	1.36e-09
PF3D7_0811200	EMC1	ER membrane protein complex subunit 1, putative	-1.00788	1.36e-09
PF3D7_1422400	N/A	nucleolar RNA-associated protein, putative	0.945818	1.37e-09
PF3D7_1035400	MSP3	merozoite surface protein 3	-2.71427	1.39e-09
PF3D7_1444500	eIK1	eukaryotic translation initiation factor 2-alpha kinase 1	0.852484	1.4e-09
PF3D7_0926700	NADSYN	glutamine-dependent NAD(+) synthetase, putative	-2.48193	1.41e-09
PF3D7_0710300	N/A	conserved protein, unknown function	-1.15195	1.42e-09
PF3D7_1405700	N/A	RING zinc finger protein, putative	1.44325	1.43e-09
PF3D7_API04700	SUFB	iron-sulfur cluster assembly protein SufB	7.61643	1.45e-09
PF3D7_0607300	UROD	uroporphyrinogen III decarboxylase	1.25835	1.45e-09
PF3D7_1351600	GK	glycerol kinase	4.02527	1.45e-09
PF3D7_1427300	N/A	conserved Plasmodium protein, unknown function	-0.701254	1.45e-09
PF3D7_0925900	LCN	lipocalin	-2.21167	1.45e-09
PF3D7_1216900	N/A	DNA-binding chaperone, putative	-1.35447	1.48e-09
PF3D7_0315400	N/A	conserved Plasmodium protein, unknown function	-1.64344	1.51e-09
PF3D7_0112100	PIMMS1	PIMMS1 protein	4.02982	1.52e-09
PF3D7_0815900	aLipDH	dihydrolipoyl dehydrogenase, apicoplast	2.08974	1.59e-09
PF3D7_0801300	WARP	von Willebrand factor A domain-related protein	2.87798	1.62e-09
PF3D7_1026800	RPS2	40S ribosomal protein S2	-1.91569	1.63e-09
PF3D7_1019400	N/A	60S ribosomal protein L30e, putative	-2.24396	1.7e-09
PF3D7_0406200	-	parasitophorous vacuole membrane protein S16	4.41129	1.72e-09
PF3D7_1448600	VTI1	SNARE protein, putative	1.79367	1.74e-09
PF3D7_1404300	SOAP	secreted ookinete adhesive protein, putative	3.51143	1.78e-09
PF3D7_1035200	N/A	S-antigen	-4.92461	1.79e-09
PF3D7_1454200	N/A	conserved Plasmodium protein, unknown function	1.11227	1.82e-09
PF3D7_0524200	N/A	conserved Plasmodium membrane protein, unknown function	1.76019	1.82e-09
PF3D7_1424600	N/A	small nucleolar RNA snoR28	2.52917	1.84e-09
PF3D7_1314500	N/A	transmembrane emp24 domain-containing protein, putative	-1.60309	1.84e-09
PF3D7_0103100	VPS51	vacuolar protein sorting-associated protein 51, putative	1.33083	1.94e-09
PF3D7_0308000	N/A	DNA polymerase delta small subunit, putative	-0.798803	1.99e-09
PF3D7_0827900	PDI8	protein disulfide-isomerase	-1.95999	2.02e-09
PF3D7_1114800	G3PDH	glycerol-3-phosphate dehydrogenase, putative	1.09732	2.03e-09
PF3D7_1313600	N/A	Clu domain-containing protein, putative	1.6111	2.05e-09
PF3D7_0203800	N/A	conserved Plasmodium protein, unknown function	2.53999	2.08e-09
PF3D7_1349900	N/A	conserved Plasmodium protein, unknown function	1.64983	2.09e-09
PF3D7_1472500	N/A	conserved Plasmodium protein, unknown function	2.27806	2.11e-09
PF3D7_1237300	N/A	conserved Plasmodium protein, unknown function	1.97507	2.12e-09
PF3D7_1138000	N/A	conserved Plasmodium protein, unknown function	0.921156	2.27e-09
PF3D7_1408700	N/A	conserved protein, unknown function	1.01392	2.4e-09
PF3D7_0624400	N/A	conserved protein, unknown function	-0.826387	2.4e-09
PF3D7_1317800	RPS19	40S ribosomal protein S19	-1.90841	2.54e-09
PF3D7_0218300	N/A	rRNA methyltransferase, putative	-0.953633	2.56e-09
PF3D7_0802900	N/A	conserved Plasmodium protein, unknown function	2.62328	2.56e-09
PF3D7_1032400	PIGA	phosphatidylinositol N-acetylglucosaminyltransferase subunit A, putative	-1.24485	2.58e-09
PF3D7_0502100	N/A	HCNGP-like protein	-1.19432	2.63e-09
PF3D7_1019800	N/A	tRNA methyltransferase, putative	-0.726956	2.69e-09
PF3D7_1459900	N/A	rhoptry protein, putative	1.95352	2.88e-09
PF3D7_0807500	N/A	proteasome subunit alpha type-6, putative	-1.6711	2.88e-09
PF3D7_0301700	N/A	Plasmodium exported protein, unknown function	-2.04973	2.98e-09
PF3D7_1467300	DXR	1-deoxy-D-xylulose 5-phosphate reductoisomerase	-1.5208	3.02e-09
PF3D7_1464800	N/A	EF-hand calcium-binding domain-containing protein, putative	2.89638	3.13e-09
PF3D7_0207500	SERA6	serine repeat antigen 6	-3.35689	3.15e-09
PF3D7_0220900	N/A	Plasmodium exported protein, unknown function, pseudogene	3.96285	3.23e-09
PF3D7_1461100	N/A	conserved Plasmodium protein, unknown function	1.19999	3.31e-09
PF3D7_0203700	MAK16	protein MAK16, putative	1.13335	3.32e-09
PF3D7_0932200	PFN	profilin	-1.40419	3.37e-09
PF3D7_1027300	nPrx	peroxiredoxin	-1.80924	3.37e-09
PF3D7_1472700	N/A	DNA-directed RNA polymerase, alpha subunit, putative	0.963818	3.38e-09
PF3D7_1148900	N/A	Plasmodium exported protein, unknown function	-1.9601	3.52e-09
PF3D7_1140400	N/A	conserved Plasmodium protein, unknown function	-2.35374	3.54e-09
PF3D7_0730000	N/A	conserved protein, unknown function	1.32586	3.54e-09
PF3D7_0313300	N/A	YGGT family protein, putative	-0.783777	3.6e-09
PF3D7_0622800	N/A	leucine--tRNA ligase, putative	-1.04316	3.68e-09
PF3D7_0908000	PMP1	plasma membrane protein 1, putative	-1.06732	3.8e-09
PF3D7_1115000	N/A	conserved protein, unknown function	-1.32489	3.8e-09
PF3D7_0807900	TyrRS	tyrosine--tRNA ligase	-1.23245	3.92e-09
PF3D7_1314700	N/A	pinin/SDK/MemA domain-containing protein, putative	0.911005	3.94e-09
PF3D7_1469000	IF1	translation initiation factor IF-1	-1.11591	3.99e-09
PF3D7_1456800	VP1	V-type H(+)-translocating pyrophosphatase, putative	-1.28322	4.01e-09
PF3D7_1017000	N/A	DNA polymerase delta catalytic subunit	-1.55394	4.04e-09
PF3D7_1126900	SNRPF	small nuclear ribonucleoprotein F, putative	-1.44929	4.12e-09
PF3D7_0502400	MSP8	merozoite surface protein 8	1.20039	4.14e-09
PF3D7_1024800	EXP3	exported protein 3	2.11787	4.17e-09
PF3D7_0206900	MSP5	merozoite surface protein 5	-2.47364	4.23e-09
PF3D7_0422900	N/A	methyltransferase, putative	2.18624	4.24e-09
PF3D7_1001800	N/A	Plasmodium exported protein (PHISTc), unknown function	-2.47622	4.3e-09
PF3D7_1470200	N/A	conserved Plasmodium protein, unknown function	1.59285	4.34e-09
PF3D7_0315800	N/A	zinc finger protein, putative	-0.6869	4.47e-09
PF3D7_1478500	N/A	Plasmodium exported protein (PHISTa), unknown function, pseudogene	5.08605	4.49e-09
PF3D7_1234600	TOC75	protein TOC75, putative	-1.92259	4.49e-09
PF3D7_1320300	N/A	conserved protein, unknown function	-0.934993	4.52e-09
PF3D7_0614700	N/A	F-box protein FBXO6, putative	1.83558	4.56e-09
PF3D7_0920900	PRP24	U4/U6 snRNA-associated-splicing factor, putative	-0.895522	4.62e-09
PF3D7_0108500	N/A	ELM2 domain-containing protein, putative	-2.10665	4.65e-09
PF3D7_1129000	SpdSyn	spermidine synthase	-1.34784	4.75e-09
PF3D7_1223100	PKAr	cAMP-dependent protein kinase regulatory subunit	-1.1819	4.83e-09
PF3D7_1003200	N/A	ribosome-binding factor A, putative	1.09798	5.08e-09
PF3D7_0322900	RPS3A	40S ribosomal protein S3A, putative	-1.91332	5.08e-09
PF3D7_1231000	N/A	conserved Plasmodium protein, unknown function	1.74761	5.1e-09
PF3D7_1411300	N/A	DnaJ protein, putative	-0.674111	5.15e-09
PF3D7_1136100	N/A	conserved Plasmodium protein, unknown function	2.08564	5.3e-09
PF3D7_1424500	N/A	small nucleolar RNA snoR27	2.65952	5.47e-09
PF3D7_1462300	N/A	GTP-binding protein, putative	-1.02665	5.53e-09
PF3D7_0704800	PPM12	protein phosphatase PPM12, putative	1.31909	5.57e-09
PF3D7_1366200	N/A	conserved protein, unknown function	-0.888902	5.61e-09
PF3D7_1249500	N/A	protein CutA, putative	-1.45822	5.64e-09
PF3D7_1344600	LipA	lipoyl synthase	1.07738	5.7e-09
PF3D7_1104100	SYN13	syntaxin, Qa-SNARE family	-0.925415	5.73e-09
PF3D7_0608500	N/A	proteasome subunit alpha type-2, putative	-1.59667	5.76e-09
PF3D7_0302500	CLAG3.1	cytoadherence linked asexual protein 3.1	-2.76873	5.86e-09
PF3D7_0915200	N/A	ribonuclease H2 subunit C, putative	0.587073	5.87e-09
PF3D7_0616000	PDXK	pyridoxal kinase	1.29185	5.98e-09
PF3D7_0714500	N/A	transcription elongation factor s-II, putative	-0.836177	5.99e-09
PF3D7_0932900	N/A	conserved Plasmodium protein, unknown function	2.3193	6.01e-09
PF3D7_0904400	SPC3	signal peptidase complex subunit 3, putative	-1.22028	6.31e-09
PF3D7_0812000	N/A	conserved protein, unknown function	1.18903	6.72e-09
PF3D7_0605700	N/A	conserved Plasmodium protein, unknown function	2.93221	6.79e-09
PF3D7_0907400	ClpY	ATP-dependent protease ATPase subunit ClpY	-0.880612	6.79e-09
PF3D7_0510200	CYP87	peptidyl-prolyl cis-trans isomerase	-0.49715	7.11e-09
PF3D7_1238700	N/A	BTB/POZ domain-containing protein, putative	0.7838	7.14e-09
PF3D7_1021700	N/A	VPS13 domain-containing protein, putative	1.43198	7.14e-09
PF3D7_1459300	N/A	OPA3-like protein, putative	-1.10423	7.19e-09
PF3D7_0811300	CAF1	CCR4-associated factor 1	-1.33544	7.29e-09
PF3D7_1341100	N/A	U6 spliceosomal RNA	3.50056	7.3e-09
PF3D7_1344400	N/A	conserved Plasmodium protein, unknown function	1.41358	7.32e-09
PF3D7_0826400	CPT	cis-prenyltransferase	-1.56318	7.38e-09
PF3D7_1106200	N/A	conserved Plasmodium protein, unknown function	-1.0482	7.42e-09
PF3D7_0822200	N/A	phosphorylated CTD interacting factor 1 WW domain-containing protein, putative	0.862463	7.46e-09
PF3D7_0601600	N/A	tetratricopeptide repeat protein, putative	1.46662	7.49e-09
PF3D7_0207400	SERA7	serine repeat antigen 7	-2.97538	7.5e-09
PF3D7_1302400	N/A	conserved protein, unknown function	3.09493	7.56e-09
PF3D7_1331800	N/A	60S ribosomal protein L23, putative	-1.56773	7.69e-09
PF3D7_0821300	DHX36	ATP-dependent RNA helicase DHX36, putative	0.862683	7.75e-09
PF3D7_0112000	TatD	TatD-like deoxyribonuclease	-1.12394	7.87e-09
PF3D7_1417600	N/A	ookinete surface and oocyst capsule protein OSCP, putative	0.729664	8.16e-09
PF3D7_1478300	N/A	Plasmodium exported protein, unknown function, pseudogene	7.55015	8.47e-09
PF3D7_1004100	N/A	conserved Plasmodium protein, unknown function	1.99647	8.53e-09
PF3D7_1238400	N/A	conserved protein, unknown function	1.32922	8.7e-09
PF3D7_1014300	N/A	SPRY domain-containing protein, putative	1.02368	8.93e-09
PF3D7_1034100	N/A	conserved protein, unknown function	2.23176	9.94e-09
PF3D7_1142500	RPL28	60S ribosomal protein L28	-1.85665	1.04e-08
PF3D7_0612200	LRR6	leucine-rich repeat protein	1.27984	1.05e-08
PF3D7_0526800	N/A	conserved Plasmodium protein, unknown function	-1.06993	1.06e-08
PF3D7_0913400	N/A	elongation factor, putative	1.54048	1.07e-08
PF3D7_1325400	N/A	CRWN-like protein, putative	0.830966	1.08e-08
PF3D7_1233900	SENP1	sentrin-specific protease 1	-0.563887	1.08e-08
PF3D7_0103800	ARP1	actin-related protein ARP1, putative	1.90714	1.09e-08
PF3D7_1213900	N/A	W2 domain-containing protein, putative	0.783086	1.11e-08
PF3D7_1116000	RON4	rhoptry neck protein 4	-1.82022	1.12e-08
PF3D7_1203400	MFS4	major facilitator superfamily domain-containing protein, putative	-0.711993	1.16e-08
PF3D7_1032800	LRR1	leucine-rich repeat protein	-0.822735	1.17e-08
PF3D7_0603200	BCS1	mitochondrial chaperone BCS1, putative	-1.53233	1.21e-08
PF3D7_1308200	cpsSII	carbamoyl phosphate synthetase	-1.5943	1.21e-08
PF3D7_0730300	ApiAP2	AP2 domain transcription factor AP2-L, putative	-0.986334	1.31e-08
PF3D7_1358900	N/A	GTP-binding protein, putative	-0.979975	1.33e-08
PF3D7_1144500	AOS1	SUMO-activating enzyme subunit 1	-0.869118	1.34e-08
PF3D7_0614500	RPL19	60S ribosomal protein L19	-1.99008	1.35e-08
PF3D7_1016900	ETRAMP10.3	early transcribed membrane protein 10.3	3.69785	1.35e-08
PF3D7_1039100	N/A	DnaJ protein, putative, pseudogene	4.03384	1.36e-08
PF3D7_1306200	N/A	conserved protein, unknown function	-1.78052	1.4e-08
PF3D7_0716100	SDA1	protein SDA1, putative	1.03715	1.43e-08
PF3D7_0627900	POP4	ribonuclease P protein subunit p29, putative	-1.18906	1.44e-08
PF3D7_1218100	N/A	conserved Plasmodium protein, unknown function	2.18526	1.46e-08
PF3D7_0721600	N/A	40S ribosomal protein S5, putative	-1.89889	1.5e-08
PF3D7_0925800	UPF2	regulator of nonsense transcripts 2, putative	0.576712	1.58e-08
PF3D7_1436700	N/A	conserved protein, unknown function	-0.951882	1.61e-08
PF3D7_1029800	HPR2	heptatricopeptide repeat and RAP domain-containing protein, putative	-1.46428	1.67e-08
PF3D7_1147800	MAEBL	membrane associated erythrocyte binding-like protein	2.5522	1.71e-08
PF3D7_0523000	MDR1	multidrug resistance protein 1	-0.960952	1.75e-08
PF3D7_0719400	N/A	conserved Plasmodium protein, unknown function	1.37076	1.76e-08
PF3D7_0525600	N/A	RNA methyltransferase, putative	-0.792141	1.79e-08
PF3D7_1020500	N/A	ribosomal silencing factor RsfS, putative	0.948545	1.81e-08
PF3D7_1105800	N/A	conserved Apicomplexan protein, unknown function	-1.52977	1.82e-08
PF3D7_1350400	N/A	ubiquitin-activating enzyme E1, putative	-0.918521	1.84e-08
PF3D7_0519400	RPS24	40S ribosomal protein S24	-2.11409	1.84e-08
PF3D7_1028100	PPO	protoporphyrinogen oxidase	2.33042	1.86e-08
PF3D7_0532300	N/A	Plasmodium exported protein (PHISTb), unknown function	-2.9988	1.89e-08
PF3D7_0809600	N/A	peptidase family C50, putative	0.924334	1.93e-08
PF3D7_1201400	N/A	Plasmodium exported protein, unknown function	2.63378	1.99e-08
PF3D7_1477400	N/A	Plasmodium exported protein (PHIST), unknown function	2.72486	2e-08
PF3D7_0503800	RPL31	60S ribosomal protein L31	-1.75246	2.07e-08
PF3D7_0724500	N/A	conserved Plasmodium protein, unknown function	1.61599	2.09e-08
PF3D7_0919000	NAPS	nucleosome assembly protein	-1.68895	2.11e-08
PF3D7_1442200	YihA2	GTP-binding protein YihA2	0.819796	2.12e-08
PF3D7_1131400	N/A	conserved Plasmodium protein, unknown function	0.910963	2.16e-08
PF3D7_1464000	N/A	YL1 nuclear protein, putative	-0.654898	2.21e-08
PF3D7_0714400	N/A	calmodulin, putative	1.00473	2.26e-08
PF3D7_0902300	FIKK9.4	serine/threonine protein kinase, FIKK family	1.21422	2.41e-08
PF3D7_0725400	N/A	conserved Plasmodium protein, unknown function	-3.02502	2.42e-08
PF3D7_1410300	N/A	WD repeat-containing protein, putative	0.744542	2.44e-08
PF3D7_1022500	CS	citrate synthase, mitochondrial, putative	-0.661337	2.47e-08
PF3D7_0419300	N/A	conserved Plasmodium protein, unknown function	-1.34493	2.5e-08
PF3D7_0519900	N/A	conserved protein, unknown function	-0.774556	2.5e-08
PF3D7_0623600	N/A	splicing factor-like protein 1, putative	-0.930563	2.6e-08
PF3D7_1207500	N/A	RNA-binding protein, putative	-0.884701	2.63e-08
PF3D7_1216600	CelTOS	cell traversal protein for ookinetes and sporozoites	3.20135	2.67e-08
PF3D7_1022600	Kelch10	kelch protein K10	0.998516	2.7e-08
PF3D7_1463300	N/A	DNA polymerase alpha subunit B, putative	-1.63397	2.74e-08
PF3D7_0921800	RPF1	ribosome production factor 1, putative	-0.648755	2.76e-08
PF3D7_0722200	RALP1	rhoptry-associated leucine zipper-like protein 1	-2.1431	2.84e-08
PF3D7_0605300	ARK1	serine/threonine protein kinase ARK1	1.52654	2.84e-08
PF3D7_1135900	N/A	3-oxo-5-alpha-steroid 4-dehydrogenase, putative	-1.6355	2.88e-08
PF3D7_0530600	N/A	XAP-5 DNA binding protein, putative	0.93903	2.89e-08
PF3D7_0625600	PAP	poly(A) polymerase PAP, putative	1.97699	2.96e-08
PF3D7_0405900	ASP	apical sushi protein	-1.66326	2.96e-08
PF3D7_1021500	ROK1	ATP-dependent RNA helicase ROK1, putative	1.09216	2.96e-08
PF3D7_0205500	N/A	DNA-directed RNA polymerase II 16 kDa subunit, putative	-1.32871	2.96e-08
PF3D7_0912400	N/A	alkaline phosphatase, putative	-0.976551	3.01e-08
PF3D7_1421600	N/A	conserved Plasmodium protein, unknown function	-0.630326	3.09e-08
PF3D7_1424400	N/A	60S ribosomal protein L7-3, putative	-1.89989	3.09e-08
PF3D7_1244000	N/A	glucose inhibited division protein a homologue, putative	-0.843352	3.11e-08
PF3D7_1353000	LysTrpA	tryptophan-rich protein, pseudogene	-1.15371	3.12e-08
PF3D7_0111000	N/A	kinesin-8B, putative	1.20259	3.13e-08
PF3D7_1362200	RUVB3	RuvB-like helicase 3	0.709726	3.16e-08
PF3D7_1432500	N/A	RNA methyltransferase, putative	1.03396	3.18e-08
PF3D7_MIT01500	LSUF	large subunit ribosomal RNA fragment F	3.3719	3.29e-08
PF3D7_1305200	ApiAP2	AP2 domain transcription factor, putative	1.31173	3.31e-08
PF3D7_1435800	ERA	GTPase Era, putative	1.57904	3.4e-08
PF3D7_1334800	MSRP2	MSP7-like protein	-3.623	3.48e-08
PF3D7_1133200	N/A	conserved Plasmodium protein, unknown function	-0.771413	3.48e-08
PF3D7_0610000	N/A	ribosomal protein L19, mitochondrial, putative	-0.63626	3.5e-08
PF3D7_1360700	PIAS	E3 SUMO-protein ligase PIAS, putative	-0.915046	3.53e-08
PF3D7_0710100	N/A	conserved protein, unknown function	-1.06917	3.61e-08
PF3D7_1446000	N/A	U5 spliceosomal RNA	3.40103	3.63e-08
PF3D7_1442000	N/A	ADP-ribosylation factor, putative	1.0578	3.63e-08
PF3D7_0607700	N/A	conserved Plasmodium protein, unknown function	1.90357	3.77e-08
PF3D7_0532400	LyMP	lysine-rich membrane-associated PHISTb protein	-2.54684	3.84e-08
PF3D7_0609900	N/A	conserved Plasmodium protein, unknown function	0.872861	3.87e-08
PF3D7_1305900	N/A	conserved Plasmodium protein, unknown function	0.544901	3.89e-08
PF3D7_0417200	DHFR-TS	bifunctional dihydrofolate reductase-thymidylate synthase	-1.04514	3.94e-08
PF3D7_1230200	N/A	vacuolar transporter chaperone, putative, pseudogene	0.898953	4.01e-08
PF3D7_0916900	N/A	zinc finger protein, putative	-1.13931	4.01e-08
PF3D7_1308900	DCP2	mRNA-decapping enzyme 2, putative	0.768764	4.06e-08
PF3D7_1423800	VPS3	vacuolar protein sorting-associated protein 3, putative	-0.523675	4.24e-08
PF3D7_0307700	N/A	conserved Plasmodium protein, unknown function	-0.693435	4.24e-08
PF3D7_1038200	N/A	conserved Plasmodium protein, unknown function	1.60709	4.25e-08
PF3D7_API03800	ORF79	probable protein, unknown function	3.91816	4.28e-08
PF3D7_1420900	N/A	mannose-1-phosphate guanyltransferase, putative	0.909523	4.3e-08
PF3D7_1463800	N/A	ribosomal protein S6, mitochondrial, putative	0.884165	4.43e-08
PF3D7_1459600	N/A	AP-4 complex accessory subunit Tepsin, putative	-0.788202	4.54e-08
PF3D7_0312000	N/A	conserved protein, unknown function	-1.37216	4.55e-08
PF3D7_1227700	KIC2	protein KIC2	1.09633	4.59e-08
PF3D7_0103500	N/A	conserved Plasmodium protein, unknown function	1.44632	4.69e-08
PF3D7_0607800	N/A	GTP-binding protein, putative	0.925699	4.88e-08
PF3D7_1130100	RPL38	60S ribosomal protein L38	-1.9448	4.92e-08
PF3D7_1472900	N/A	dihydroorotase, putative	1.64612	4.95e-08
PF3D7_1330100	N/A	conserved Plasmodium protein, unknown function	-1.14363	4.95e-08
PF3D7_0416400	HAT1	histone acetyltransferase, putative	-0.864803	4.97e-08
PF3D7_0711500	N/A	regulator of chromosome condensation, putative	-0.57266	5e-08
PF3D7_1014600	ADA2	transcriptional coactivator ADA2	-0.791983	5e-08
PF3D7_1339600	N/A	conserved Plasmodium protein, unknown function	-0.710988	5.07e-08
PF3D7_0715000	PNPase	4-nitrophenylphosphatase	-1.20694	5.2e-08
PF3D7_1330000	N/A	PITH domain-containing protein, putative	-0.633196	5.2e-08
PF3D7_1330500	N/A	CTLH domain-containing protein, putative	1.33067	5.38e-08
PF3D7_1303100	N/A	methyltransferase, putative	-1.30673	5.46e-08
PF3D7_0511700	CGI121	EKC/KEOPS complex subunit CGI121	-1.55421	5.5e-08
PF3D7_0513800	RAB1a	ras-related protein Rab-1A	-1.48875	5.53e-08
PF3D7_0723200	N/A	conserved Plasmodium protein, unknown function	2.87171	5.69e-08
PF3D7_1104700	RPC25	DNA-directed RNA polymerase III subunit RPC8, putative	-1.20367	5.84e-08
PF3D7_0717100	N/A	CRAL/TRIO domain-containing protein, putative	-1.30249	5.99e-08
PF3D7_0406400	cGLO2	cytosolic glyoxalase II	-1.14191	5.99e-08
PF3D7_1227400	N/A	conserved Plasmodium protein, unknown function	-0.609971	6.05e-08
PF3D7_0936600	GEXP5	gametocyte exported protein 5	2.54291	6.18e-08
PF3D7_0311600	OST1	dolichyl-diphosphooligosaccharide--protein glycosyltransferase subunit OST1, putative	0.702636	6.23e-08
PF3D7_1365400	UBA4	adenylyltransferase and sulfurtransferase UBA4, putative	1.02678	6.23e-08
PF3D7_0615900	N/A	protein phosphatase, putative	0.925247	6.26e-08
PF3D7_1208000	N/A	ribosomal protein L29, apicoplast, putative	1.30371	6.38e-08
PF3D7_0106600	N/A	conserved Plasmodium protein, unknown function	3.34023	6.49e-08
PF3D7_0830100	N/A	non-coding RNA	0.840238	6.56e-08
PF3D7_1409000	N/A	WD repeat-containing protein, putative	-0.615188	6.61e-08
PF3D7_0810200	ABCK1	ABC1 family, putative	0.68481	6.64e-08
PF3D7_0711400	SAP18	histone deacetylase complex subunit SAP18, putative	0.638424	6.66e-08
PF3D7_1430400	ATG5	autophagy protein 5, putative	1.26113	6.79e-08
PF3D7_1432300	N/A	conserved Plasmodium protein, unknown function	1.10079	6.83e-08
PF3D7_1314100	N/A	conserved Plasmodium protein, unknown function	-1.0584	6.84e-08
PF3D7_MIT02800	RNA6	ribosomal RNA fragment RNA6	3.91543	6.84e-08
PF3D7_1405100	N/A	GTPase-activating protein, putative	0.893417	6.87e-08
PF3D7_1346200	N/A	nuclear import protein MOG1, putative	0.840476	6.89e-08
PF3D7_1201000	N/A	Plasmodium exported protein (PHISTb), unknown function	-2.51312	6.96e-08
PF3D7_0414900	ARO	armadillo-domain containing rhoptry protein	-2.67617	6.99e-08
PF3D7_1136800	N/A	DnaJ protein, putative	-0.837638	7.03e-08
PF3D7_0923400	N/A	conserved Plasmodium protein, unknown function	0.749668	7.08e-08
PF3D7_1447000	N/A	40S ribosomal protein S5	-1.90579	7.12e-08
PF3D7_1216000	N/A	serine--tRNA ligase, putative	-0.694627	7.26e-08
PF3D7_0813200	N/A	CS domain protein, putative	-0.889203	7.45e-08
PF3D7_0210300	N/A	monocarboxylate transporter, putative	-1.00553	7.55e-08
PF3D7_1364400	N/A	conserved Plasmodium protein, unknown function	0.769616	7.68e-08
PF3D7_0102800	N/A	seipin domain-containing protein, putative	-1.20549	7.76e-08
PF3D7_1475600	BDP4	bromodomain protein 4, putative	-0.732914	7.77e-08
PF3D7_1474800	N/A	proteasome subunit alpha type-1, putative	-1.24863	8e-08
PF3D7_0810800	PPPK-DHPS	hydroxymethyldihydropterin pyrophosphokinase-dihydropteroate synthase	-1.15795	8.05e-08
PF3D7_0512300	MAT1	CDK-activating kinase assembly factor MAT1	-0.71779	8.22e-08
PF3D7_0530000	N/A	conserved Plasmodium protein, unknown function	-0.924253	8.27e-08
PF3D7_0221300	N/A	Plasmodium exported protein, unknown function, pseudogene	5.73958	8.45e-08
PF3D7_0304600	CSP	circumsporozoite (CS) protein	1.30451	8.5e-08
PF3D7_0716800	EIF3I	eukaryotic translation initiation factor 3 subunit I, putative	-1.34143	8.69e-08
PF3D7_1314400	N/A	conserved protein, unknown function	2.05108	8.78e-08
PF3D7_0501700	APC3	anaphase-promoting complex subunit 3, putative	2.50498	8.81e-08
PF3D7_0304500	GLP1	1-cys-glutaredoxin-like protein-1	-0.827311	8.93e-08
PF3D7_0709100	N/A	Cg1 protein	-0.913995	9.12e-08
PF3D7_1103800	NOT1-G	CCR4-NOT transcription complex subunit NOT1-G, putative	0.95514	9.22e-08
PF3D7_1009400	ZNF2	zinc finger protein, putative	-0.973694	9.27e-08
PF3D7_0620700	N/A	DnaJ protein, putative	1.93108	9.32e-08
PF3D7_0625300	MtDNAP	mitochondrial DNA polymerase	-1.06513	9.32e-08
PF3D7_0909600	N/A	conserved protein, unknown function	-0.804365	9.47e-08
PF3D7_1316600	CCT	choline-phosphate cytidylyltransferase	-0.777924	9.59e-08
PF3D7_1232000	aFRS	phenylalanine--tRNA ligase	-1.04197	9.64e-08
PF3D7_0808000	N/A	conserved Plasmodium protein, unknown function	1.2759	9.72e-08
PF3D7_1441700	ATP23	mitochondrial inner membrane protease ATP23, putative	1.43563	9.99e-08
PF3D7_1113700	GLO1	glyoxalase I	-1.39068	1e-07
PF3D7_0423400	AARP	apical asparagine-rich protein AARP	-1.64434	1.08e-07
PF3D7_1235100	N/A	conserved protein, unknown function	1.73447	1.1e-07
PF3D7_0103200	NT4	nucleoside transporter 4	-0.964754	1.1e-07
PF3D7_MIT01600	SSUE	small subunit ribosomal RNA fragment E	3.64805	1.1e-07
PF3D7_MIT02300	CYTB	cytochrome b	2.42816	1.14e-07
PF3D7_1311300	N/A	ATP synthase subunit gamma, mitochondrial	-0.946331	1.15e-07
PF3D7_1032300	N/A	conserved protein, unknown function	0.92162	1.17e-07
PF3D7_1206200	EIF3C	eukaryotic translation initiation factor 3 subunit C, putative	-0.950894	1.17e-07
PF3D7_1149400	N/A	Plasmodium exported protein, unknown function	-3.18317	1.17e-07
PF3D7_0215700	RPB2	DNA-directed RNA polymerase II subunit RPB2, putative	-0.850288	1.21e-07
PF3D7_1316100	IPK2	inositol polyphosphate kinase, putative	0.780192	1.22e-07
PF3D7_1105400	RPS4	40S ribosomal protein S4, putative	-1.6788	1.22e-07
PF3D7_1449800	N/A	conserved protein, unknown function	-0.776146	1.25e-07
PF3D7_1214000	N/A	conserved protein, unknown function	-1.24903	1.26e-07
PF3D7_0604600	N/A	DNA helicase, putative	1.232	1.28e-07
PF3D7_1239700	FTSH1	ATP-dependent zinc metalloprotease FTSH 1	-1.10145	1.28e-07
PF3D7_1111200	N/A	conserved protein, unknown function	0.940454	1.33e-07
PF3D7_0914100	N/A	conserved Plasmodium protein, unknown function	1.72341	1.34e-07
PF3D7_1222200	N/A	small nucleolar RNA snoR15	2.24546	1.36e-07
PF3D7_0820400	N/A	conserved Plasmodium protein, unknown function	0.52851	1.38e-07
PF3D7_0920800	IMPDH	inosine-5'-monophosphate dehydrogenase	-1.16726	1.43e-07
PF3D7_0912800	GCD10	tRNA (adenine(58)-N(1))-methyltransferase non-catalytic subunit TRM6, putative	-0.795424	1.45e-07
PF3D7_1233300	PPR2	pentatricopeptide repeat domain-containing protein 2, putative	0.908	1.46e-07
PF3D7_0828500	N/A	translation initiation factor eIF-2B subunit alpha, putative	-1.04976	1.46e-07
PF3D7_1015800	N/A	ribonucleoside-diphosphate reductase small chain, putative	-1.50914	1.47e-07
PF3D7_1236100	CARP	clustered-asparagine-rich protein	-0.903332	1.48e-07
PF3D7_0304200	EHD	EH domain-containing protein	0.666235	1.49e-07
PF3D7_0604800	N/A	RAP protein, putative	1.18924	1.52e-07
PF3D7_0802100	AP2-LT	AP2 domain transcription factor AP2-LT	0.946303	1.53e-07
PF3D7_0216600	N/A	sugar transporter, putative	0.736556	1.53e-07
PF3D7_0830700	N/A	Plasmodium exported protein (hyp9), unknown function	-1.15021	1.53e-07
PF3D7_1233600	AARP1	asparagine and aspartate rich protein 1	0.965226	1.55e-07
PF3D7_1419000	N/A	conserved Plasmodium protein, unknown function	-0.630978	1.57e-07
PF3D7_1448300	N/A	conserved protein, unknown function	-0.646176	1.57e-07
PF3D7_1418400	N/A	tRNA Proline	6.18924	1.59e-07
PF3D7_0621700	N/A	RAP protein, putative	0.785208	1.63e-07
PF3D7_0520200	MED17	mediator of RNA polymerase II transcription subunit 17, putative	-1.04123	1.65e-07
PF3D7_0508400	N/A	conserved protein, unknown function	1.89909	1.68e-07
PF3D7_0504600	BCKDHB	2-oxoisovalerate dehydrogenase subunit beta, mitochondrial, putative	0.790265	1.69e-07
PF3D7_0312800	N/A	60S ribosomal protein L26, putative	-1.57438	1.69e-07
PF3D7_1242200	TGT	queuine tRNA-ribosyltransferase, putative	-0.878422	1.72e-07
PF3D7_1205900	N/A	conserved protein, unknown function	0.656309	1.73e-07
PF3D7_1212200	N/A	conserved protein, unknown function	0.655987	1.76e-07
PF3D7_0527100	UBC13	ubiquitin-conjugating enzyme E2 13	-1.76936	1.77e-07
PF3D7_1113600	N/A	conserved Plasmodium protein, unknown function	-0.877402	1.82e-07
PF3D7_1205400	N/A	kelch domain-containing protein, putative	0.891404	1.85e-07
PF3D7_1207900	N/A	conserved Plasmodium protein, unknown function	0.876837	1.85e-07
PF3D7_1466100	PPKL	protein phosphatase containing kelch-like domains	1.56414	1.87e-07
PF3D7_1450000	N/A	serine/threonine protein kinase, putative	1.45331	1.87e-07
PF3D7_1341300	N/A	60S ribosomal protein L18-2, putative	-1.7446	1.88e-07
PF3D7_1022800	ISPG	4-hydroxy-3-methylbut-2-en-1-yl diphosphate synthase (ferredoxin)	-1.59624	1.9e-07
PF3D7_1312100	N/A	GYF domain-containing protein, putative	0.818763	1.91e-07
PF3D7_1347600	N/A	conserved protein, unknown function	1.6522	1.93e-07
PF3D7_1001300	N/A	Plasmodium exported protein (PHISTa), unknown function	-3.44927	1.99e-07
PF3D7_0912700	N/A	conserved Plasmodium protein, unknown function	2.25068	1.99e-07
PF3D7_1416200	MCA3	metacaspase-3	0.57528	2e-07
PF3D7_0531600	N/A	18S ribosomal RNA	2.1354	2e-07
PF3D7_MIT04200	RNA8	ribosomal RNA fragment RNA8	2.61776	2.01e-07
PF3D7_1355200	N/A	RAP protein, putative	2.05212	2.03e-07
PF3D7_1030100	PRP22	pre-mRNA-splicing factor ATP-dependent RNA helicase PRP22, putative	-0.517451	2.04e-07
PF3D7_1234100	BDP5	bromodomain protein 5	0.782956	2.05e-07
PF3D7_0105200	N/A	heptatricopeptide repeat and RAP domain-containing protein, putative	-0.705524	2.09e-07
PF3D7_0503400	ADF1	actin-depolymerizing factor 1	-1.83764	2.1e-07
PF3D7_1313300	N/A	peptidyl-prolyl cis-trans isomerase, putative	1.14904	2.13e-07
PF3D7_0208300	N/A	conserved Plasmodium protein, unknown function	1.03037	2.24e-07
PF3D7_1019200	N/A	conserved Plasmodium protein, unknown function	2.56899	2.27e-07
PF3D7_0708500	N/A	heat shock protein 86 family protein	0.83882	2.3e-07
PF3D7_0807000	N/A	YEATS domain-containing protein, putative	-0.717551	2.31e-07
PF3D7_0610900	SPT5	transcription elongation factor SPT5, putative	0.851578	2.32e-07
PF3D7_0208100	N/A	conserved Plasmodium protein, unknown function	-0.830051	2.34e-07
PF3D7_0523200	N/A	heptatricopeptide repeat-containing protein, putative	-0.907083	2.46e-07
PF3D7_1435400	EMC4	ER membrane protein complex subunit 4, putative	-1.0046	2.5e-07
PF3D7_1104900	N/A	calcium/calmodulin-dependent protein kinase, putative	1.5518	2.55e-07
PF3D7_0317000	N/A	proteasome subunit alpha type-3, putative	-1.57367	2.55e-07
PF3D7_1206300	N/A	conserved Plasmodium protein, unknown function	1.33603	2.6e-07
PF3D7_1207200	N/A	zinc finger protein, putative	1.5408	2.65e-07
PF3D7_0915100	UBC9	SUMO-conjugating enzyme UBC9	-1.1586	2.65e-07
PF3D7_0102400	N/A	lysophospholipase, putative, pseudogene	1.27607	2.69e-07
PF3D7_MIT03300	RNA7	ribosomal RNA fragment RNA7	3.87284	2.71e-07
PF3D7_0920300	N/A	conserved Plasmodium protein, unknown function	2.42954	2.74e-07
PF3D7_0105600	N/A	FtsJ-like methyltransferase, putative	0.803807	2.85e-07
PF3D7_0314200	N/A	conserved Plasmodium protein, unknown function	-1.01134	2.85e-07
PF3D7_0201800	KAHsp40	knob associated heat shock protein 40	-2.09987	2.86e-07
PF3D7_0402400	GEXP18	Plasmodium exported protein, unknown function	-1.6235	2.9e-07
PF3D7_1130900	N/A	conserved Plasmodium protein, unknown function	0.657716	2.94e-07
PF3D7_1412800	NMT	glycylpeptide N-tetradecanoyltransferase	-0.796904	2.97e-07
PF3D7_1143900	N/A	ATP-dependent (S)-NAD(P)H-hydrate dehydratase, putative	0.821912	3.02e-07
PF3D7_1102500	GEXP02	gametocyte exported protein 2	1.73745	3.02e-07
PF3D7_0408600	SIAP1	sporozoite invasion-associated protein 1	2.24241	3.03e-07
PF3D7_0932300	M18AAP	M18 aspartyl aminopeptidase	-1.16606	3.03e-07
PF3D7_0710200	N/A	conserved Plasmodium protein, unknown function	1.26029	3.04e-07
PF3D7_0219600	RFC1	replication factor C subunit 1	-0.961729	3.06e-07
PF3D7_0503500	N/A	protein kinase, putative	1.59857	3.07e-07
PF3D7_0702000	N/A	Plasmodium exported protein (hyp12), unknown function	-2.17073	3.14e-07
PF3D7_1365200	N/A	conserved protein, unknown function	-1.1811	3.25e-07
PF3D7_1319100	N/A	ubiquitin carboxyl-terminal hydrolase MINDY, putative	0.625108	3.3e-07
PF3D7_0918000	GAP50	glideosome-associated protein 50	-1.44899	3.36e-07
PF3D7_1010600	eIF2beta	eukaryotic translation initiation factor 2 subunit beta	-1.32441	3.52e-07
PF3D7_1448900	SDHC	mitochondrial respiratory chain complex II subunit, putative	1.25147	3.63e-07
PF3D7_0320800	DOZI	ATP-dependent RNA helicase DDX6	1.32143	3.67e-07
PF3D7_1364000	N/A	conserved protein, unknown function	0.803156	3.7e-07
PF3D7_1233050	OST4	dolichyl-diphosphooligosaccharide--protein glycosyltransferase subunit OST4, putative	-1.22372	3.74e-07
PF3D7_0902600	FIKK9.7	serine/threonine protein kinase, FIKK family	1.58634	3.78e-07
PF3D7_0321900	CARL	cyclic amine resistance locus protein	-0.634788	3.78e-07
PF3D7_1402900	N/A	conserved Plasmodium protein, unknown function	1.26667	3.99e-07
PF3D7_0827300	N/A	conserved Plasmodium protein, unknown function	0.602385	4e-07
PF3D7_0906800	N/A	conserved Plasmodium protein, unknown function	0.976571	4.06e-07
PF3D7_0208600	RRF1	ribosome-recycling factor	-0.877185	4.21e-07
PF3D7_0419700	Pf34	apical merozoite protein	-1.11617	4.39e-07
PF3D7_0726600	N/A	conserved Plasmodium protein, unknown function	0.535266	4.4e-07
PF3D7_1349600	N/A	conserved Plasmodium protein, unknown function	-0.932249	4.4e-07
PF3D7_1323400	RPL23	60S ribosomal protein L23	-2.11466	4.55e-07
PF3D7_1326600	N/A	conserved Plasmodium protein, unknown function	0.625687	4.63e-07
PF3D7_0925300	aPRS	proline--tRNA ligase, putative	-0.963867	4.68e-07
PF3D7_1248600	N/A	conserved Plasmodium protein, unknown function	-0.942811	4.68e-07
PF3D7_1205200	HADO	HAD domain ookinete protein, putative	1.3401	4.73e-07
PF3D7_1461900	N/A	valine--tRNA ligase, putative	-1.4104	4.73e-07
PF3D7_0931600	N/A	conserved protein, unknown function	3.01081	4.78e-07
PF3D7_1364700	N/A	WD repeat-containing protein, putative, pseudogene	1.4681	4.84e-07
PF3D7_0527000	MCM3	DNA replication licensing factor MCM3, putative	-1.03356	4.84e-07
PF3D7_1429600	GEXP03	conserved Plasmodium protein, unknown function	1.39675	4.9e-07
PF3D7_0415400	N/A	coatomer subunit zeta, putative	-0.792526	4.9e-07
PF3D7_1449100	N/A	CLASP domain-containing protein, putative	0.673773	5.01e-07
PF3D7_1015200	CysRS	cysteine--tRNA ligase	-1.15903	5.11e-07
PF3D7_1229100	MRP2	multidrug resistance-associated protein 2	-1.26948	5.17e-07
PF3D7_1356800	ARK3	serine/threonine protein kinase ARK3, putative	1.83686	5.28e-07
PF3D7_0206300	AROM	pentafunctional AROM polypeptide, putative, pseudogene	0.770276	5.28e-07
PF3D7_0817100	N/A	tRNA modification GTPase, putative	1.2883	5.55e-07
PF3D7_0615400	N/A	ribonuclease, putative	-0.53121	5.6e-07
PF3D7_API02500	RPL36	apicoplast ribosomal protein L36	6.78196	5.63e-07
PF3D7_1027700	CEN3	centrin-3	-1.33449	5.65e-07
PF3D7_1227100	DH60	DNA helicase 60	-0.847553	5.71e-07
PF3D7_0526900	N/A	transmembrane emp24 domain-containing protein, putative	-1.57405	5.79e-07
PF3D7_0110100	SELB	selenocysteine-specific elongation factor, putative	0.887515	6.03e-07
PF3D7_1369400	N/A	conserved Plasmodium protein, unknown function	1.21429	6.07e-07
PF3D7_1458900	TVP23	golgi apparatus membrane protein TVP23, putative	-1.37235	6.17e-07
PF3D7_1147900	PEX22	peroxisome assembly protein 22, putative	-0.916956	6.19e-07
PF3D7_0618300	N/A	60S ribosomal protein L27a, putative	-1.72973	6.22e-07
PF3D7_0102000	N/A	Plasmodium exported protein (PHISTa), unknown function, pseudogene	5.19492	6.27e-07
PF3D7_1108100	N/A	conserved Plasmodium protein, unknown function	1.77075	6.35e-07
PF3D7_0506800	TCF25	transcription factor 25, putative	-0.592922	6.35e-07
PF3D7_0930800	N/A	conserved Plasmodium membrane protein, unknown function	0.791682	6.38e-07
PF3D7_1017300	GRASP	golgi re-assembly stacking protein 1	1.19663	6.57e-07
PF3D7_1011700	RAD23	DNA repair protein RAD23, putative	-0.622762	6.75e-07
PF3D7_0511000	TCTP	translationally-controlled tumor protein homolog	-1.59412	7.06e-07
PF3D7_0618200	N/A	conserved protein, unknown function	-0.908739	7.34e-07
PF3D7_1435600	N/A	conserved Plasmodium protein, unknown function	1.89378	7.38e-07
PF3D7_1339700	N/A	conserved Plasmodium protein, unknown function	-0.754922	7.4e-07
PF3D7_1237600	PWP1	periodic tryptophan protein 1, putative	1.10614	7.53e-07
PF3D7_1104300	N/A	conserved Plasmodium protein, unknown function	0.968421	7.59e-07
PF3D7_0812400	KARalpha	karyopherin alpha	-1.02123	7.66e-07
PF3D7_0824700	LMF1	lipase maturation factor, putative	-1.30642	7.7e-07
PF3D7_1408200	AP2-G2	AP2 domain transcription factor AP2-G2	0.673484	7.89e-07
PF3D7_1412400	N/A	conserved Plasmodium protein, unknown function	0.743796	7.94e-07
PF3D7_0404600	N/A	conserved Plasmodium membrane protein, unknown function	0.632977	8.03e-07
PF3D7_1424800	N/A	non-coding RNA	2.44935	8.09e-07
PF3D7_0203300	ERCC1	ERCC1 nucleotide excision repair protein, putative	0.817805	8.13e-07
PF3D7_1119300	U2AF1	splicing factor U2AF small subunit, putative	-0.552869	8.15e-07
PF3D7_1310100	N/A	conserved Plasmodium protein, unknown function	1.06421	8.22e-07
PF3D7_0801200	N/A	5.8S ribosomal RNA	4.101	8.23e-07
PF3D7_1008500	N/A	protein GPR89, putative	0.711706	8.23e-07
PF3D7_0929700	N/A	conserved Plasmodium protein, unknown function	-1.20989	8.52e-07
PF3D7_0208500	ACP	acyl carrier protein	-1.07444	8.52e-07
PF3D7_1463900	RON11	rhoptry neck protein 11, putative	-1.92433	8.67e-07
PF3D7_1205700	tGLO2	targeted glyoxalase II	1.0086	8.67e-07
PF3D7_0201500	N/A	Plasmodium exported protein (hyp9), unknown function	-0.987054	9.04e-07
PF3D7_0910500	N/A	DNA repair protein REV1, putative	0.77104	9.21e-07
PF3D7_0713700	N/A	conserved Plasmodium protein, unknown function	-1.18416	9.22e-07
PF3D7_1036700	PhLP2	phosducin-like protein 2, putative	1.22837	9.34e-07
PF3D7_0703100	CIA2	cytosolic iron-sulfur assembly component 2, putative	0.757155	9.51e-07
[truncated: 3,312 more rows]

## Sheet: LS SEXUAL VS LS ASEXUAL
	Table S3-2:	List of differentially expressed genes following comparison of lab strain (LS) derived gametocytes to LS asexual parasites
Gene ID	Gene Name	Product Description	Log2FoldChange	Adj. P_Value
PF3D7_1370300	MAHRP1	membrane associated histidine-rich protein 1	-5.94614	4.62e-122
PF3D7_1027000	N/A	conserved Plasmodium protein, unknown function	3.19569	3.12e-93
PF3D7_0831800	HRP2	histidine-rich protein II	-7.34866	1.41e-85
PF3D7_1353200	MAHRP2	membrane associated histidine-rich protein 2	-6.12109	3.44e-85
PF3D7_1372200	HRPIII	histidine-rich protein III	-6.96131	7.63e-83
PF3D7_1469600	ACC	acetyl-CoA carboxylase	2.86211	2.14e-72
PF3D7_1357000	N/A	elongation factor 1-alpha	-4.61472	1.04e-65
PF3D7_0936000	REX2	ring-exported protein 2	-7.02459	2.46e-65
PF3D7_1120100	PGM1	phosphoglycerate mutase, putative	-5.69748	3.72e-65
PF3D7_1216700	PLP2	perforin-like protein 2	4.27581	1.91e-62
PF3D7_0936300	REX3	ring-exported protein 3	-4.30249	1.7e-59
PF3D7_0831700	HSP70x	heat shock protein 70	-6.30301	1.85e-57
PF3D7_0310600	EIF3K	eukaryotic translation initiation factor 3 subunit K, putative	-3.04226	2.15e-52
PF3D7_1426000	RPL21	60S ribosomal protein L21	-5.51059	4.15e-52
PF3D7_0604000	N/A	conserved Plasmodium protein, unknown function	3.56975	1.13e-51
PF3D7_1441200	N/A	60S ribosomal protein L1, putative	-4.21489	4.72e-51
PF3D7_0702400	SEMP1	small exported membrane protein 1	-4.03781	2.64e-49
PF3D7_1360500	GCbeta	guanylyl cyclase beta	3.76571	8.75e-49
PF3D7_1245100	KLP8	kinesin-13, putative	2.40907	4.94e-48
PF3D7_1351400	N/A	60S ribosomal protein L17, putative	-5.77046	1.08e-47
PF3D7_0929300	N/A	conserved Plasmodium protein, unknown function	2.38042	1.66e-46
PF3D7_1317200	ApiAP2	AP2 domain transcription factor AP2-FG, putative	2.16124	1.69e-46
PF3D7_0316900	N/A	E3 ubiquitin-protein ligase, putative	-2.2012	3e-45
PF3D7_0309500	AS	asparagine synthetase [glutamine-hydrolyzing], putative	-2.68331	7.85e-45
PF3D7_0929400	RhopH2	high molecular weight rhoptry protein 2	-3.61165	7.55e-44
PF3D7_0501300	SBP1	skeleton-binding protein 1	-6.13415	7.61e-44
PF3D7_1318800	SEC63	translocation protein SEC63, putative	-1.75867	8.14e-44
PF3D7_1425600	N/A	zinc finger protein, putative	3.4504	1.96e-43
PF3D7_0723700	N/A	metallo-hydrolase/oxidoreductase, putative	1.92323	3.32e-43
PF3D7_0905500	N/A	conserved protein, unknown function	-2.92849	4.67e-43
PF3D7_1338300	EF-1gamma	elongation factor 1-gamma, putative	-3.76932	4.98e-43
PF3D7_0935900	REX1	ring-exported protein 1	-5.0792	5.95e-43
PF3D7_0611700	RPL39	60S ribosomal protein L39	-5.0274	1.02e-42
PF3D7_0405700	N/A	lysine decarboxylase, putative	2.84417	1.2e-42
PF3D7_1439000	CTR1	copper transporter	-3.09816	2.21e-42
PF3D7_1003700	N/A	MKT1 domain-containing protein, putative	2.58178	2.65e-42
PF3D7_0826700	RACK1	receptor for activated c kinase	-4.43363	4.54e-42
PF3D7_1015900	ENO	enolase	-5.10857	5.73e-42
PF3D7_0217800	RPS26	40S ribosomal protein S26	-5.79119	5.82e-42
PF3D7_0912600	N/A	conserved Plasmodium protein, unknown function	4.23415	6.49e-42
PF3D7_1120600	N/A	DDRGK domain-containing protein, putative	2.81995	7.54e-42
PF3D7_0513300	PNP	purine nucleoside phosphorylase	-4.73208	1.75e-41
PF3D7_0907100	N/A	conserved Plasmodium protein, unknown function	2.54938	3.95e-41
PF3D7_1324900	LDH	L-lactate dehydrogenase	-4.88719	5.01e-41
PF3D7_1357100	N/A	elongation factor 1-alpha	-5.12655	5.96e-41
PF3D7_1147600	N/A	conserved Plasmodium protein, unknown function	2.56268	1.25e-40
PF3D7_1323100	N/A	60S ribosomal protein L6, putative	-3.67846	1.27e-40
PF3D7_1472700	N/A	DNA-directed RNA polymerase, alpha subunit, putative	3.18278	3.31e-40
PF3D7_1031300	N/A	SAE2 domain-containing protein, putative	1.9658	4.23e-40
PF3D7_0525100	ACS10	acyl-CoA synthetase	-1.9837	1.1e-39
PF3D7_1252700	N/A	Plasmodium exported protein (PHISTb), unknown function	-2.01678	1.43e-39
PF3D7_0417900	N/A	conserved Plasmodium protein, unknown function	3.70234	3.54e-39
PF3D7_0316400	N/A	CS domain-containing protein, putative	1.87273	4.01e-39
PF3D7_0718000	N/A	dynein heavy chain, putative	4.56902	4.49e-39
PF3D7_0622300	N/A	vacuolar transporter chaperone, putative	2.6321	8.29e-39
PF3D7_1401400	ETRAMP14	early transcribed membrane protein 14.1	-5.82562	2.87e-38
PF3D7_1025500	N/A	conserved Plasmodium protein, unknown function	3.13028	5.15e-38
PF3D7_1136400	SRP72	signal recognition particle subunit SRP72, putative	-2.70842	5.37e-38
PF3D7_1003500	N/A	40S ribosomal protein S20e, putative	-4.19313	1.53e-37
PF3D7_1347200	NT1	nucleoside transporter 1	-4.03061	1.96e-37
PF3D7_0528200	EIF3E	eukaryotic translation initiation factor 3 subunit E, putative	-2.78651	2e-37
PF3D7_1439900	TIM	triosephosphate isomerase	-4.3274	5.44e-37
PF3D7_0317600	RPS11	40S ribosomal protein S11, putative	-5.62946	5.47e-37
PF3D7_0607900	N/A	conserved Plasmodium protein, unknown function	1.71594	6.38e-37
PF3D7_0827700	N/A	magnesium transporter, putative	6.91265	1e-36
PF3D7_1475400	CRMP4	cysteine repeat modular protein 4	4.95545	3.28e-36
PF3D7_1462800	GAPDH	glyceraldehyde-3-phosphate dehydrogenase	-7.37367	3.93e-36
PF3D7_0922500	PGK	phosphoglycerate kinase	-3.36384	6.26e-36
PF3D7_0714000	H2B.Z	histone H2B variant	-6.83407	8.21e-36
PF3D7_1428300	N/A	proliferation-associated protein 2g4, putative	-2.4354	8.25e-36
PF3D7_0406900	N/A	conserved Plasmodium protein, unknown function	5.98735	9.07e-36
PF3D7_1250100	G377	osmiophilic body protein G377	7.01238	1.08e-35
PF3D7_0624000	HK	hexokinase	-2.32101	1.19e-35
PF3D7_0826000	N/A	conserved Plasmodium protein, unknown function	2.5277	2.07e-35
PF3D7_0320900	H2A.Z	histone H2A.Z	-6.8179	2.67e-35
PF3D7_1204300	EIF5A	eukaryotic translation initiation factor 5A	-5.711	2.9e-35
PF3D7_0628300	CEPT	choline/ethanolaminephosphotransferase, putative	-5.47801	3.39e-35
PF3D7_1010300	SDH4	succinate dehydrogenase subunit 4, putative	-6.3376	3.48e-35
PF3D7_1246300	KIC4	protein KIC4	-2.59425	4.64e-35
PF3D7_1008900	AK1	adenylate kinase	-3.32869	4.64e-35
PF3D7_1444800	FBPA	fructose-bisphosphate aldolase	-5.4096	5.09e-35
PF3D7_1346300	ALBA2	DNA/RNA-binding protein Alba 2	-4.5275	5.57e-35
PF3D7_1019400	N/A	60S ribosomal protein L30e, putative	-7.60942	5.88e-35
PF3D7_0922400	pBAS	para-aminobenzoic acid synthetase	2.91049	5.92e-35
PF3D7_0207000	MSP4	merozoite surface protein 4	-3.3203	7.04e-35
PF3D7_1204100	N/A	conserved Plasmodium protein, unknown function	2.87357	7.12e-35
PF3D7_0906400	N/A	dynein intermediate light chain, putative	4.03315	1.65e-34
PF3D7_1451100	eEF2	elongation factor 2	-4.19987	1.72e-34
PF3D7_1012400	HGPRT	hypoxanthine-guanine phosphoribosyltransferase	-6.26368	2.04e-34
PF3D7_1357800	CCT4	T-complex protein 1 subunit delta	-2.13901	2.09e-34
PF3D7_1102300	N/A	Plasmodium exported protein, unknown function	5.31792	2.39e-34
PF3D7_1330400	N/A	ER lumen protein retaining receptor 1, putative	-3.43751	2.97e-34
PF3D7_1142600	N/A	60S ribosomal protein L35ae, putative	-5.93838	3.27e-34
PF3D7_1144000	RPS21	40S ribosomal protein S21	-7.73958	3.71e-34
PF3D7_0710600	RPL34	60S ribosomal protein L34	-5.00308	3.81e-34
PF3D7_0830400	N/A	CRA domain-containing protein, putative	-6.27335	4.47e-34
PF3D7_1216200	N/A	glycerol-3-phosphate dehydrogenase [NAD(+)], putative	-2.98183	8.04e-34
PF3D7_0322000	CYP19A	peptidyl-prolyl cis-trans isomerase	-5.22557	1e-33
PF3D7_1456400	N/A	conserved Plasmodium protein, unknown function	4.75644	1.1e-33
PF3D7_0315300	N/A	conserved Plasmodium protein, unknown function	2.74266	1.27e-33
PF3D7_0810200	ABCK1	ABC1 family, putative	2.24847	1.35e-33
PF3D7_0907700	PA28	proteasome activator 28	-2.91417	1.45e-33
PF3D7_0729900	N/A	dynein heavy chain, putative	4.82949	2.47e-33
PF3D7_1301700	CBP2	CX3CL1-binding protein 2	-6.2884	2.82e-33
PF3D7_0904300	N/A	conserved protein, unknown function	5.05605	2.93e-33
PF3D7_0516100	ATPase1	cation-transporting ATPase 1	2.20652	5.55e-33
PF3D7_0209800	UAP56	ATP-dependent RNA helicase UAP56	-3.43426	5.55e-33
PF3D7_0312800	N/A	60S ribosomal protein L26, putative	-5.5438	7e-33
PF3D7_1468700	eIF4A	eukaryotic initiation factor 4A	-5.07763	7.83e-33
PF3D7_0307200	N/A	60S ribosomal protein L7, putative	-4.32948	8.04e-33
PF3D7_1208200	CRMP3	cysteine repeat modular protein 3	5.16809	9.24e-33
PF3D7_0315700	N/A	conserved Plasmodium membrane protein, unknown function	4.27843	9.47e-33
PF3D7_0813900	RPS16	40S ribosomal protein S16, putative	-5.81526	1.96e-32
PF3D7_0626800	PyrK	pyruvate kinase	-4.99276	2.36e-32
PF3D7_1331800	N/A	60S ribosomal protein L23, putative	-4.81593	3.6e-32
PF3D7_0731100	PTP2	EMP1-trafficking protein	-2.41693	3.94e-32
PF3D7_1001500	ETRAMP10	early transcribed membrane protein 10.1	-8.06989	4.83e-32
PF3D7_1408600	N/A	40S ribosomal protein S8e, putative	-5.68235	6.1e-32
PF3D7_1426200	PRMT1	protein arginine N-methyltransferase 1	-2.07111	7.31e-32
PF3D7_1137600	N/A	conserved Plasmodium protein, unknown function	5.52163	9.79e-32
PF3D7_1224100	N/A	conserved protein, unknown function	-2.74637	1.07e-31
PF3D7_0217300	AP2S	AP-2 complex subunit sigma, putative	-5.33997	1.1e-31
PF3D7_0307100	RPS12	40S ribosomal protein S12, putative	-4.81032	1.41e-31
PF3D7_1122900	N/A	dynein heavy chain, putative	5.25446	1.51e-31
PF3D7_1132800	AQP	aquaglyceroporin	-3.24098	1.53e-31
PF3D7_0517000	N/A	60S ribosomal protein L12, putative	-5.66946	2.96e-31
PF3D7_0618300	N/A	60S ribosomal protein L27a, putative	-6.19011	3.11e-31
PF3D7_0319600	EF-1delta	elongation factor 1-delta, putative	-4.57946	3.27e-31
PF3D7_0601900	N/A	conserved Plasmodium protein, unknown function	-4.06163	3.72e-31
PF3D7_0925900	LCN	lipocalin	-6.28482	3.86e-31
PF3D7_1341200	N/A	60S ribosomal protein L18, putative	-4.61875	4.32e-31
PF3D7_1117200	N/A	conserved Plasmodium protein, unknown function	4.87741	4.94e-31
PF3D7_1324600	N/A	conserved Plasmodium protein, unknown function	2.15774	4.94e-31
PF3D7_0217200	N/A	conserved Plasmodium protein, unknown function	2.00315	5.39e-31
PF3D7_1465900	N/A	40S ribosomal protein S3	-5.14859	5.49e-31
PF3D7_1351100	N/A	conserved protein, unknown function	-2.90446	6.38e-31
PF3D7_0102900	N/A	aspartate--tRNA ligase	-1.35517	6.65e-31
PF3D7_1302800	N/A	40S ribosomal protein S7, putative	-5.26782	7.39e-31
PF3D7_1341300	N/A	60S ribosomal protein L18-2, putative	-5.78893	7.39e-31
PF3D7_1233300	PPR2	pentatricopeptide repeat domain-containing protein 2, putative	2.90668	9.03e-31
PF3D7_1121400	N/A	WD repeat-containing protein, putative	4.73134	1.05e-30
PF3D7_0306900	N/A	40S ribosomal protein S23, putative	-7.16365	1.1e-30
PF3D7_0309900	N/A	conserved Plasmodium protein, unknown function	1.99578	1.26e-30
PF3D7_0730100	N/A	tRNA pseudouridine synthase D, putative	2.4124	1.39e-30
PF3D7_1409800	CELF2	CUGBP Elav-like family member 2, putative	2.08447	1.53e-30
PF3D7_0503800	RPL31	60S ribosomal protein L31	-5.52283	1.54e-30
PF3D7_0115100	N/A	Plasmodium exported protein (PHISTa), unknown function	5.91088	1.56e-30
PF3D7_1203300	N/A	TBCC domain-containing protein, putative	1.56511	1.71e-30
PF3D7_0809600	N/A	peptidase family C50, putative	2.74423	2.18e-30
PF3D7_1130200	PfP0	60S ribosomal protein P0	-4.92892	2.83e-30
PF3D7_0422400	RPS19	40S ribosomal protein S19	-5.43283	3.14e-30
PF3D7_0717800	N/A	conserved Plasmodium protein, unknown function	4.34632	3.59e-30
PF3D7_0520000	RPS9	40S ribosomal protein S9, putative	-5.99938	4.53e-30
PF3D7_0516900	RPL2.1	60S ribosomal protein L2	-3.44892	4.6e-30
PF3D7_0312200	N/A	tetratricopeptide repeat protein, putative	2.28388	4.73e-30
PF3D7_1027800	RPL3	60S ribosomal protein L3	-4.18982	5.28e-30
PF3D7_0721600	N/A	40S ribosomal protein S5, putative	-5.64412	6.99e-30
PF3D7_1235800	N/A	peptidase, putative	4.04245	9.41e-30
PF3D7_1408100	PMIII	plasmepsin III	-2.49906	9.41e-30
PF3D7_1126200	RPS18	40S ribosomal protein S18, putative	-5.78854	9.41e-30
PF3D7_1130900	N/A	conserved Plasmodium protein, unknown function	2.12589	1.06e-29
PF3D7_1004000	N/A	60S ribosomal protein L13, putative	-4.64281	1.07e-29
PF3D7_0304700	N/A	conserved Plasmodium protein, unknown function	5.24829	1.12e-29
PF3D7_1460700	RPL27	60S ribosomal protein L27	-4.98032	1.12e-29
PF3D7_0507100	RPL4.1	60S ribosomal protein L4	-4.27549	1.14e-29
PF3D7_1420100	N/A	conserved Plasmodium protein, unknown function	4.24084	1.2e-29
PF3D7_0502600	N/A	conserved Plasmodium protein, unknown function	1.98525	1.77e-29
PF3D7_0918600	RECQ1	ATP-dependent DNA helicase Q1	1.87498	1.83e-29
PF3D7_1325100	N/A	phosphoribosylpyrophosphate synthetase	-2.32635	2.1e-29
PF3D7_1354400	N/A	V-type proton ATPase 21 kDa proteolipid subunit, putative	-2.9514	2.22e-29
PF3D7_0520600	Ap4AH	bis(5'-nucleosyl)-tetraphosphatase [asymmetrical]	-4.09944	2.33e-29
PF3D7_1465400	N/A	conserved protein, unknown function	-3.91636	2.58e-29
PF3D7_1311500	RPT1	26S protease regulatory subunit 7, putative	-2.01865	3.72e-29
PF3D7_0706400	RPL37	60S ribosomal protein L37	-6.17949	3.86e-29
PF3D7_1037800	N/A	dynein intermediate chain, putative	2.82479	3.94e-29
PF3D7_1236400	N/A	conserved Plasmodium protein, unknown function	-1.94137	3.94e-29
PF3D7_1026800	RPS2	40S ribosomal protein S2	-5.22472	3.94e-29
PF3D7_0307900	N/A	conserved Plasmodium protein, unknown function	3.17528	4.74e-29
PF3D7_1421200	RPS25	40S ribosomal protein S25	-6.77138	5.39e-29
PF3D7_0917900	BIP	heat shock protein 70	-4.56671	5.46e-29
PF3D7_0614500	RPL19	60S ribosomal protein L19	-5.76592	6.06e-29
PF3D7_1033300	N/A	conserved protein, unknown function	-4.91261	7.35e-29
PF3D7_1401600	N/A	Plasmodium exported protein (PHISTb), unknown function	-3.16143	9.27e-29
PF3D7_1108600	ERC	endoplasmic reticulum-resident calcium binding protein	-4.18271	9.97e-29
PF3D7_0305700	N/A	ubiquitin-conjugating enzyme MMS2, putative	-3.19997	1.4e-28
PF3D7_0809900	JmjC1	JmjC domain-containing protein 1, putative	1.59315	1.62e-28
PF3D7_1359500	N/A	conserved Plasmodium protein, unknown function	5.24132	1.74e-28
PF3D7_0610700	N/A	conserved Plasmodium protein, unknown function	-4.28352	1.74e-28
PF3D7_0718100	EST	exported serine/threonine protein kinase	1.61328	2.63e-28
PF3D7_1027300	nPrx	peroxiredoxin	-4.93067	3.42e-28
PF3D7_1455800	CCp2	LCCL domain-containing protein	4.17141	3.46e-28
PF3D7_1319200	N/A	tetratricopeptide repeat protein, putative	3.70459	3.58e-28
PF3D7_0623700	SUV3	ATP-dependent RNA helicase SUV3, putative	1.99791	5.46e-28
PF3D7_1109900	RPL36.1	60S ribosomal protein L36	-4.91531	5.46e-28
PF3D7_1038000	N/A	antigen UB05	-6.91418	7.39e-28
PF3D7_0529200	N/A	sugar transporter, putative	3.08501	1e-27
PF3D7_0514000	TTL	tubulin--tyrosine ligase, putative	2.39702	1.08e-27
PF3D7_1333100	N/A	conserved Plasmodium protein, unknown function	4.48784	1.64e-27
PF3D7_1439200	N/A	conserved Plasmodium protein, unknown function	2.31216	1.74e-27
PF3D7_0918300	EIF3F	eukaryotic translation initiation factor 3 subunit F, putative	-2.14568	1.74e-27
PF3D7_1343000	PMT	phosphoethanolamine N-methyltransferase	-7.05059	1.76e-27
PF3D7_1465500	K2	potassium channel K2	5.29087	1.77e-27
PF3D7_0609300	N/A	conserved Plasmodium protein, unknown function	2.65187	2.01e-27
PF3D7_1308300	RPS27	40S ribosomal protein S27	-7.82132	2.29e-27
PF3D7_1338200	RPL6	60S ribosomal protein L6, putative	-4.6137	2.37e-27
PF3D7_1365200	N/A	conserved protein, unknown function	-4.17336	2.43e-27
PF3D7_1402500	N/A	ribosomal protein S27a, putative	-5.56968	2.44e-27
PF3D7_1337400	N/A	zinc finger protein, putative	-1.93973	2.62e-27
PF3D7_1202900	HMGB1	high mobility group protein B1	-5.73051	2.77e-27
PF3D7_1023100	N/A	dynein heavy chain, putative	5.34913	3.11e-27
PF3D7_1030500	RPN9	26S proteasome regulatory subunit RPN9, putative	-1.89333	3.29e-27
PF3D7_1358700	YOP1L	YOP1-like protein, putative	-4.33722	3.56e-27
PF3D7_1319900	N/A	conserved Plasmodium protein, unknown function	5.37174	3.77e-27
PF3D7_0322200	N/A	conserved protein, unknown function	3.89958	4.23e-27
PF3D7_1242800	rabGDI	rab specific GDP dissociation inhibitor	-2.85825	4.42e-27
PF3D7_0702500	N/A	Plasmodium exported protein, unknown function	-3.60073	4.42e-27
PF3D7_0619300	N/A	conserved Plasmodium protein, unknown function	2.06553	4.72e-27
PF3D7_1317800	RPS19	40S ribosomal protein S19	-5.10224	6.5e-27
PF3D7_1104600	N/A	radial spoke head protein, putative	5.16141	6.57e-27
PF3D7_1428400	WDTC1	WD and tetratricopeptide repeats protein 1, putative	3.17416	6.57e-27
PF3D7_1358800	RPS15	40S ribosomal protein S15	-4.86194	6.89e-27
PF3D7_0705700	N/A	40S ribosomal protein S29, putative	-6.96793	7.92e-27
PF3D7_0415900	N/A	60S ribosomal protein L15, putative	-5.53967	8.78e-27
PF3D7_1148700	GEXP12	Plasmodium exported protein (PHISTc), unknown function	-3.97137	9.78e-27
PF3D7_1315000	N/A	conserved protein, unknown function	-3.37502	1.03e-26
PF3D7_1424100	RPL5	60S ribosomal protein L5, putative	-4.38238	1.03e-26
PF3D7_0411200	N/A	PP-loop family protein, putative	1.77919	1.04e-26
PF3D7_1114600	N/A	conserved Plasmodium protein, unknown function	4.32704	1.33e-26
PF3D7_0716700	N/A	conserved Plasmodium protein, unknown function	2.72667	1.6e-26
PF3D7_0519300	COX10	protoheme IX farnesyltransferase	2.12864	1.7e-26
PF3D7_1412300	NTF2	nuclear transport factor 2, putative	-5.68381	1.78e-26
PF3D7_0515700	GAP40	glideosome-associated protein 40, putative	-3.75679	1.98e-26
PF3D7_0913000	N/A	conserved protein, unknown function	-2.63954	2.03e-26
PF3D7_1424400	N/A	60S ribosomal protein L7-3, putative	-5.3694	2.15e-26
PF3D7_1446200	LAP	M17 leucyl aminopeptidase	-3.4741	2.23e-26
PF3D7_0216500	N/A	conserved Plasmodium protein, unknown function	2.07195	2.29e-26
PF3D7_0219300	N/A	conserved Plasmodium protein, unknown function	-2.31148	2.29e-26
PF3D7_0814000	N/A	60S ribosomal protein L13-2, putative	-4.72419	2.42e-26
PF3D7_1125500	SNRPD1	small nuclear ribonucleoprotein Sm D1, putative	-3.19877	2.78e-26
PF3D7_1102700	ETRAMP11.1	early transcribed membrane protein 11.1	-7.00313	2.84e-26
PF3D7_0316600	FNT	formate-nitrite transporter	-3.84418	2.84e-26
PF3D7_1457800	N/A	conserved Plasmodium protein, unknown function	3.76704	3.38e-26
PF3D7_1438900	Trx-Px1	thioredoxin peroxidase 1	-4.40763	3.46e-26
PF3D7_1246800	SRPRB	signal recognition particle receptor subunit beta, putative	-3.68407	3.78e-26
PF3D7_0922200	SAMS	S-adenosylmethionine synthetase	-4.9555	3.83e-26
PF3D7_0519400	RPS24	40S ribosomal protein S24	-5.87996	4.11e-26
PF3D7_0516600	MB2	sporozoite surface antigen MB2	1.71644	4.17e-26
PF3D7_1140500	MyoK	myosin K, putative	3.33851	4.99e-26
PF3D7_0931800	N/A	proteasome subunit beta type-6, putative	-2.65269	5.17e-26
PF3D7_0628900	N/A	RAP protein, putative	1.9508	6e-26
PF3D7_1348800	N/A	E1-E2 ATPase, putative	4.16366	6.64e-26
PF3D7_0526800	N/A	conserved Plasmodium protein, unknown function	-2.90812	6.64e-26
PF3D7_1121600	EXP1	exported protein 1	-5.99058	6.64e-26
PF3D7_0719700	RPS10	40S ribosomal protein S10, putative	-6.43462	7.53e-26
PF3D7_1467000	N/A	magnesium transporter, putative	5.78784	8.58e-26
PF3D7_1128300	PFK11	ATP-dependent 6-phosphofructokinase	4.71113	9.69e-26
PF3D7_0219200	RPS30	40S ribosomal protein S30	-8.29057	1.11e-25
PF3D7_0210100	RPL37A	60S ribosomal protein L37ae, putative	-6.87498	1.13e-25
PF3D7_0503400	ADF1	actin-depolymerizing factor 1	-5.47326	1.25e-25
PF3D7_1322300	N/A	BRCT domain-containing protein, putative	1.16096	1.29e-25
PF3D7_1414300	N/A	60S ribosomal protein L10, putative	-4.03412	1.32e-25
PF3D7_1142000	N/A	heptatricopeptide repeat-containing protein, putative	2.74979	1.45e-25
PF3D7_0719600	N/A	60S ribosomal protein L11a, putative	-5.00748	2.2e-25
PF3D7_1442200	YihA2	GTP-binding protein YihA2	2.22717	2.46e-25
PF3D7_1414900	N/A	ATP-dependent protease, putative	3.14148	2.49e-25
PF3D7_1026400	CDC20	cell division cycle protein 20 homolog, putative	3.15959	2.6e-25
PF3D7_1029600	ADA	adenosine deaminase	-4.23697	2.92e-25
PF3D7_0108500	N/A	ELM2 domain-containing protein, putative	-7.38455	2.94e-25
PF3D7_1443300	LSM5	U6 snRNA-associated Sm-like protein LSm5, putative	-2.87652	3.4e-25
PF3D7_1333300	N/A	transmembrane emp24 domain-containing protein, putative	-2.22744	3.49e-25
PF3D7_0526600	N/A	conserved Plasmodium protein, unknown function	4.36015	3.89e-25
PF3D7_0525000	N/A	zinc finger protein, putative	2.65144	4.66e-25
PF3D7_1144300	RPL41	60S ribosomal protein L41	-7.97329	5.56e-25
PF3D7_1342000	N/A	40S ribosomal protein S6	-3.70094	5.77e-25
PF3D7_1115600	CYP19B	peptidyl-prolyl cis-trans isomerase	-3.31247	6.04e-25
PF3D7_0925400	N/A	protein phosphatase-beta	2.949	7.37e-25
PF3D7_1476700	LPL1	lysophospholipase LPL1	2.58815	7.46e-25
PF3D7_0721800	N/A	conserved Plasmodium protein, unknown function	-3.67868	7.79e-25
PF3D7_1144400	N/A	conserved Plasmodium protein, unknown function	4.57459	9.28e-25
PF3D7_0727400	N/A	proteasome subunit alpha type-5, putative	-2.43079	9.72e-25
PF3D7_1328300	N/A	conserved protein, unknown function	-3.72263	1.21e-24
PF3D7_1447000	N/A	40S ribosomal protein S5	-5.32557	1.34e-24
PF3D7_1207800	N/A	conserved Plasmodium protein, unknown function	5.74597	1.36e-24
PF3D7_0617800	H2A	histone H2A	-7.44926	1.38e-24
PF3D7_1002400	TRA2B	transformer-2 protein homolog beta, putative	-3.68712	1.46e-24
PF3D7_1242700	N/A	40S ribosomal protein S17, putative	-4.67434	1.66e-24
PF3D7_1104100	SYN13	syntaxin, Qa-SNARE family	-2.44643	1.68e-24
PF3D7_0408400	N/A	conserved protein, unknown function	1.75606	2.11e-24
PF3D7_1130100	RPL38	60S ribosomal protein L38	-5.39111	2.22e-24
PF3D7_1224300	PABP1	polyadenylate-binding protein 1, putative	-4.39691	2.33e-24
PF3D7_0316800	N/A	40S ribosomal protein S15A, putative	-5.92627	2.7e-24
PF3D7_1242400	N/A	GAS8-like protein, putative	2.42323	3.03e-24
PF3D7_1111600	N/A	endonuclease/exonuclease/phosphatase family protein, putative	4.51372	3.33e-24
PF3D7_1311800	M1AAP	M1-family alanyl aminopeptidase	-3.00568	3.33e-24
PF3D7_1419300	GST	glutathione S-transferase	-3.07085	3.38e-24
PF3D7_1309100	N/A	60S ribosomal protein L24, putative	-6.67301	3.53e-24
PF3D7_1406800	GAPM3	glideosome associated protein with multiple membrane spans 3	-3.91924	4.48e-24
PF3D7_0707300	RAMA	rhoptry-associated membrane antigen	-4.13142	4.84e-24
PF3D7_0320500	Nico	nicotinamidase, putative	-1.88246	5.07e-24
PF3D7_0105300	CAP	cyclase-associated protein	-3.29397	5.08e-24
PF3D7_1129200	RPN7	26S proteasome regulatory subunit RPN7, putative	-2.79807	5.38e-24
PF3D7_0111500	N/A	UMP-CMP kinase, putative	-1.62172	5.51e-24
PF3D7_1325800	N/A	conserved Plasmodium protein, unknown function	3.04972	6.46e-24
PF3D7_0812000	N/A	conserved protein, unknown function	3.06463	6.78e-24
PF3D7_0416700	N/A	CDGSH iron-sulfur domain-containing protein, putative	-2.69235	7.36e-24
PF3D7_0521900	N/A	conserved Plasmodium protein, unknown function	3.47313	8.29e-24
PF3D7_0524400	RBG1	ribosome-interacting GTPase 1, putative	-2.03786	8.96e-24
PF3D7_1363700	AMR1	protein AMR1	2.18892	1.21e-23
PF3D7_0913200	EF-1beta	elongation factor 1-beta	-3.23933	1.22e-23
PF3D7_0527100	UBC13	ubiquitin-conjugating enzyme E2 13	-5.21255	1.44e-23
PF3D7_0813400	N/A	conserved protein, unknown function	-3.22855	1.55e-23
PF3D7_0800700	SURF8.3	surface-associated interspersed protein 8.3 (SURFIN 8.3)	3.51317	1.71e-23
PF3D7_1123900	SNU13	13 kDa ribonucleoprotein-associated protein, putative	-5.04348	1.86e-23
PF3D7_1474300	N/A	DNA repair metallo-beta-lactamase protein, putative	2.71398	1.94e-23
PF3D7_0416800	SAR1	small GTP-binding protein sar1	-3.75397	2.02e-23
PF3D7_1461300	N/A	40S ribosomal protein S28e, putative	-4.86422	2.1e-23
PF3D7_1243600	N/A	translation initiation factor SUI1, putative	-5.38251	2.2e-23
PF3D7_1014200	HAP2	male gamete fusion factor HAP2, putative	6.03851	2.47e-23
PF3D7_1132100	N/A	RNA-binding protein, putative	5.72329	2.52e-23
PF3D7_1117700	RAN	GTP-binding nuclear protein RAN/TC4	-4.72779	2.6e-23
PF3D7_1310100	N/A	conserved Plasmodium protein, unknown function	3.12726	2.73e-23
PF3D7_1105400	RPS4	40S ribosomal protein S4, putative	-4.62507	2.75e-23
PF3D7_1034300	TLAP2	thioredoxin-like associated protein 2, putative	5.596	3.01e-23
PF3D7_1449200	N/A	conserved Plasmodium protein, unknown function	-6.15575	3.26e-23
PF3D7_0518300	N/A	proteasome subunit beta type-1, putative	-4.28639	3.31e-23
PF3D7_1323400	RPL23	60S ribosomal protein L23	-6.15468	3.93e-23
PF3D7_0609600	N/A	conserved Plasmodium protein, unknown function	4.88119	4.95e-23
PF3D7_1437300	N/A	conserved Plasmodium protein, unknown function	-3.71063	5.19e-23
PF3D7_1304600	N/A	conserved Plasmodium protein, unknown function	1.86065	6.33e-23
PF3D7_0814200	ALBA1	DNA/RNA-binding protein Alba 1	-6.27086	6.33e-23
PF3D7_1340000	PSOP7	secreted ookinete protein, putative	3.86678	6.7e-23
PF3D7_0613500	N/A	AP-3 complex subunit beta, putative	1.33459	6.7e-23
PF3D7_1353600	ERD2	ER lumen protein retaining receptor	-3.76556	7.16e-23
PF3D7_1202300	N/A	dynein heavy chain, putative	2.55688	7.4e-23
PF3D7_1005300	N/A	conserved Plasmodium protein, unknown function	5.06471	7.62e-23
PF3D7_0320300	CCT5	T-complex protein 1 subunit epsilon	-1.95874	7.62e-23
PF3D7_0304400	RPL44	60S ribosomal protein L44	-6.3281	8.43e-23
PF3D7_0621800	N/A	nascent polypeptide-associated complex subunit alpha, putative	-4.71093	8.78e-23
PF3D7_0512450	N/A	conserved Plasmodium protein, unknown function, pseudogene	3.77478	9.15e-23
PF3D7_0932200	PFN	profilin	-3.4738	9.64e-23
PF3D7_1104700	RPC25	DNA-directed RNA polymerase III subunit RPC8, putative	-3.47976	9.88e-23
PF3D7_1451600	LAP5	LCCL domain-containing protein	4.83644	1.05e-22
PF3D7_1431700	N/A	60S ribosomal protein L14, putative	-5.84424	1.17e-22
PF3D7_0313900	N/A	conserved Plasmodium protein, unknown function	3.08783	1.2e-22
PF3D7_0717700	N/A	serine--tRNA ligase, putative	-1.8498	1.24e-22
PF3D7_1451700	CNB	calcineurin subunit B	-2.51846	1.3e-22
PF3D7_1347500	ALBA4	DNA/RNA-binding protein Alba 4	-4.91589	1.32e-22
PF3D7_1113400	DSK2	ubiquitin domain-containing protein DSK2, putative	-1.84064	1.35e-22
PF3D7_1476100	ETRAMP14.2	early transcribed membrane protein 14.2	5.50906	1.6e-22
PF3D7_1338100	RPN3	26S proteasome regulatory subunit RPN3, putative	-2.56976	2.19e-22
PF3D7_1403300	N/A	tetratricopeptide repeat protein, putative	4.72478	2.28e-22
PF3D7_0811400	N/A	conserved protein, unknown function	-2.2838	2.56e-22
PF3D7_1141000	N/A	conserved Plasmodium protein, unknown function	4.88358	2.69e-22
PF3D7_1453500	NTH	NAD(P) transhydrogenase, putative	5.21885	2.8e-22
PF3D7_1230200	N/A	vacuolar transporter chaperone, putative, pseudogene	2.32249	3.13e-22
PF3D7_0931300	N/A	conserved Plasmodium protein, unknown function	3.95193	3.21e-22
PF3D7_0915500	N/A	conserved Plasmodium protein, unknown function	2.55055	3.29e-22
PF3D7_1220000	N/A	zinc finger protein, putative	6.05434	3.44e-22
PF3D7_1136500	CK1	casein kinase 1	-4.7189	3.59e-22
PF3D7_0922000	N/A	dynein intermediate chain, putative	2.78325	4.21e-22
PF3D7_0529900	N/A	RING zinc finger protein, putative	-2.73591	4.94e-22
PF3D7_0821700	N/A	60S ribosomal protein L22, putative	-7.42284	5.24e-22
PF3D7_1103100	RPP1	60S acidic ribosomal protein P1, putative	-6.40934	5.64e-22
PF3D7_1038400	Pf11-1	gametocyte-specific protein	7.50344	6.86e-22
PF3D7_1001700	N/A	Plasmodium exported protein (PHISTc), unknown function	-3.66494	7.31e-22
PF3D7_1433100	N/A	HID1 domain-containing protein, putative	1.77312	8.23e-22
PF3D7_0213600	N/A	conserved Plasmodium protein, unknown function	3.27097	9.4e-22
PF3D7_1454300	KIN	SNF1-related serine/threonine protein kinase KIN	3.15112	1.04e-21
PF3D7_1010600	eIF2beta	eukaryotic translation initiation factor 2 subunit beta	-3.68263	1.06e-21
PF3D7_0516200	RPS11	40S ribosomal protein S11	-5.51262	1.22e-21
PF3D7_1131900	N/A	conserved Plasmodium protein, unknown function	5.95053	1.36e-21
PF3D7_0508800	SSB	single-stranded DNA-binding protein	-1.82916	1.42e-21
PF3D7_1135200	N/A	regulator of chromosome condensation, putative, pseudogene	3.54116	1.54e-21
PF3D7_0306800	CCT2	T-complex protein 1 subunit beta	-1.45391	1.72e-21
PF3D7_1353900	N/A	proteasome subunit alpha type-7, putative	-3.71594	1.91e-21
PF3D7_0517500	N/A	UTP--glucose-1-phosphate uridylyltransferase, putative	4.16479	2e-21
PF3D7_0523800	N/A	divalent metal transporter, putative	1.8335	2.25e-21
PF3D7_0311500	N/A	conserved protein, unknown function	-4.11207	2.59e-21
PF3D7_1349400	N/A	cytidine and deoxycytidylate deaminase, putative	-1.86321	2.62e-21
PF3D7_1419700	EIF3H	eukaryotic translation initiation factor 3 subunit H, putative	-2.33172	2.77e-21
PF3D7_0418000	N/A	conserved Plasmodium protein, unknown function	2.02578	2.99e-21
PF3D7_1037300	AAC1	ADP,ATP carrier protein 1	-4.24776	2.99e-21
PF3D7_0812900	N/A	conserved Plasmodium protein, unknown function	3.89535	3.22e-21
PF3D7_0519200	N/A	V-type proton ATPase 16 kDa proteolipid subunit	-5.63374	3.27e-21
PF3D7_0518900	N/A	conserved protein, unknown function	4.53857	3.74e-21
PF3D7_1107600	N/A	conserved Plasmodium protein, unknown function	4.92519	3.86e-21
PF3D7_1142500	RPL28	60S ribosomal protein L28	-4.80514	3.87e-21
PF3D7_1033400	HAD1	haloacid dehalogenase-like hydrolase	-2.97083	4.1e-21
PF3D7_0714100	N/A	MAATS1 domain-containing protein, putative	6.14249	4.11e-21
PF3D7_1231100	RAB2	ras-related protein Rab-2	-4.0849	4.29e-21
PF3D7_0202500	ETRAMP2	early transcribed membrane protein 2	-5.82824	4.3e-21
PF3D7_0819400	PLP4	perforin-like protein 4	6.6169	4.63e-21
PF3D7_1417000	IMC1l	inner membrane complex protein 1l	4.29063	4.64e-21
PF3D7_0514700	N/A	MORN repeat protein, putative	5.04383	4.67e-21
PF3D7_1201200	N/A	Plasmodium exported protein (PHISTa-like), unknown function	-4.23265	6.1e-21
PF3D7_1211000	N/A	kinesin-X3, putative	4.35645	6.17e-21
PF3D7_0626500	CEP135	centrosomal protein CEP135, putative	4.29888	7.08e-21
PF3D7_0903800	CCp4	LCCL domain-containing protein	5.16809	8.07e-21
PF3D7_1428500	N/A	protein kinase, putative	1.83651	1.01e-20
PF3D7_1472300	N/A	conserved protein, unknown function	-2.17284	1.01e-20
PF3D7_0519700	N/A	FoP domain-containing protein, putative	-5.19949	1.01e-20
PF3D7_1137700	N/A	calcium-binding protein, putative	4.22256	1.06e-20
PF3D7_1457000	SPP	signal peptide peptidase	-4.34417	1.07e-20
PF3D7_0417600	N/A	conserved Plasmodium protein, unknown function	3.30389	1.09e-20
PF3D7_0818200	14-3-3I	14-3-3 protein	-5.93305	1.25e-20
PF3D7_1403800	MISFIT	nuclear formin-like protein MISFIT, putative	3.64676	1.34e-20
PF3D7_1124500	pdhA	pyruvate dehydrogenase E1 component subunit alpha	2.5154	1.62e-20
PF3D7_1209200	LSM7	U6 snRNA-associated Sm-like protein LSm7, putative	-4.62862	1.66e-20
PF3D7_1454400	APP	aminopeptidase P	-1.24388	1.71e-20
PF3D7_0205500	N/A	DNA-directed RNA polymerase II 16 kDa subunit, putative	-3.6691	1.9e-20
PF3D7_0903900	RPL32	60S ribosomal protein L32	-5.49901	1.9e-20
PF3D7_1367900	N/A	conserved Plasmodium protein, unknown function	5.93022	1.92e-20
PF3D7_1475900	N/A	KELT protein	6.76237	1.95e-20
PF3D7_0403600	N/A	conserved Plasmodium protein, unknown function	1.80152	2.49e-20
PF3D7_1329900	N/A	conserved Plasmodium protein, unknown function	2.22581	2.66e-20
PF3D7_1346000	N/A	dynactin subunit 2, putative	3.91455	2.69e-20
PF3D7_0805800	N/A	conserved Plasmodium protein, unknown function	5.59043	2.88e-20
PF3D7_0317000	N/A	proteasome subunit alpha type-3, putative	-4.1706	2.93e-20
PF3D7_0402400	GEXP18	Plasmodium exported protein, unknown function	-4.30366	2.93e-20
PF3D7_0115000	SURF1.3	surface-associated interspersed protein 1.3 (SURFIN 1.3)	5.6828	3.12e-20
PF3D7_1218700	N/A	conserved Plasmodium protein, unknown function	2.93088	3.16e-20
PF3D7_1465700	PM8	plasmepsin VIII, putative	4.95101	3.77e-20
PF3D7_1446400	pdhB	pyruvate dehydrogenase E1 component subunit beta	2.58492	3.77e-20
PF3D7_0210900	N/A	conserved Plasmodium protein, unknown function	-2.5309	3.84e-20
PF3D7_1006200	ALBA3	DNA/RNA-binding protein Alba 3	-7.73564	3.9e-20
PF3D7_0526900	N/A	transmembrane emp24 domain-containing protein, putative	-4.37019	4.55e-20
PF3D7_0107100	N/A	conserved protein, unknown function	2.37907	5.03e-20
PF3D7_1313100	N/A	conserved Plasmodium protein, unknown function	5.01026	5.39e-20
PF3D7_0830600	N/A	Plasmodium exported protein (PHISTc), unknown function	-1.87841	5.98e-20
PF3D7_1411900	N/A	p1/s1 nuclease, putative	-1.96177	6.24e-20
PF3D7_1014800	N/A	EF hand domain-containing protein, putative	2.95687	6.56e-20
PF3D7_0831750	N/A	Plasmodium exported protein (PHISTa), unknown function, pseudogene	3.91925	6.69e-20
PF3D7_1365900	N/A	ubiquitin-60S ribosomal protein L40	-5.30825	6.69e-20
PF3D7_0415400	N/A	coatomer subunit zeta, putative	-2.15878	7.31e-20
PF3D7_0620000	PIMMS43	PIMMS43 protein	5.47744	9.07e-20
PF3D7_1416600	N/A	conserved Plasmodium protein, unknown function	3.60313	1.06e-19
PF3D7_1108400	CK2alpha	casein kinase 2, alpha subunit	-3.14411	1.19e-19
PF3D7_0208900	P230p	6-cysteine protein P230p	6.53714	1.36e-19
PF3D7_1433200	N/A	conserved Plasmodium protein, unknown function	3.5292	1.55e-19
PF3D7_0608700	CCT6	T-complex protein 1 subunit zeta	-2.11678	1.63e-19
PF3D7_1350100	KRS1	lysine--tRNA ligase	-1.82886	1.7e-19
PF3D7_1352500	N/A	thioredoxin-related protein, putative	-3.30156	1.76e-19
PF3D7_0618200	N/A	conserved protein, unknown function	-2.46903	1.87e-19
PF3D7_1434200	CAM	calmodulin	-4.89445	1.92e-19
PF3D7_1426100	BTF3	transcription factor BTF3, putative	-4.7381	2e-19
PF3D7_1024100	N/A	conserved Plasmodium protein, unknown function	3.11135	2.01e-19
PF3D7_1203700	NAPL	nucleosome assembly protein	-4.55214	2.06e-19
PF3D7_1328100	N/A	proteasome subunit beta type-7, putative	-2.26827	2.47e-19
PF3D7_1445500	N/A	conserved Plasmodium protein, unknown function	-2.61771	2.57e-19
PF3D7_0305800	N/A	P-loop containing nucleoside triphosphate hydrolase, putative	4.89359	2.75e-19
PF3D7_0107600	eIK2	eukaryotic translation initiation factor 2-alpha kinase 2, putative	3.66915	2.76e-19
PF3D7_1020900	ARF1	ADP-ribosylation factor 1	-4.95384	3.05e-19
PF3D7_1356000	N/A	conserved Plasmodium protein, unknown function	3.84516	3.19e-19
PF3D7_0407600	N/A	conserved Plasmodium protein, unknown function	5.1163	3.79e-19
PF3D7_0934800	PKAc	cAMP-dependent protein kinase catalytic subunit	-3.11857	3.8e-19
PF3D7_0604600	N/A	DNA helicase, putative	3.03584	4.19e-19
PF3D7_1012200	RA	rhoptry associated adhesin	-2.95377	4.77e-19
PF3D7_1361100	SEC24A	protein transport protein Sec24A	-1.63164	4.98e-19
PF3D7_1104500	N/A	WD repeat-containing protein, putative	4.47326	5.41e-19
PF3D7_0304600	CSP	circumsporozoite (CS) protein	3.17662	5.43e-19
PF3D7_0934500	N/A	V-type proton ATPase subunit E, putative	-2.00801	5.43e-19
PF3D7_0916900	N/A	zinc finger protein, putative	-2.73066	5.49e-19
PF3D7_1223000	N/A	conserved Plasmodium protein, unknown function	-5.20341	5.54e-19
PF3D7_1139500	N/A	AAA family ATPase, putative	4.72267	5.55e-19
PF3D7_0627500	DJ1	protein DJ-1	-4.13506	5.59e-19
PF3D7_0520900	SAHH	adenosylhomocysteinase	-3.15326	5.68e-19
PF3D7_0815900	aLipDH	dihydrolipoyl dehydrogenase, apicoplast	4.52144	6.07e-19
PF3D7_1109200	N/A	conserved Plasmodium protein, unknown function	3.15122	6.11e-19
PF3D7_1465800	N/A	dynein beta chain, putative	5.46489	6.57e-19
PF3D7_0607800	N/A	GTP-binding protein, putative	2.21301	6.76e-19
PF3D7_0918000	GAP50	glideosome-associated protein 50	-3.68883	6.85e-19
PF3D7_0928800	N/A	serine/threonine protein kinase, putative	1.96931	6.88e-19
PF3D7_1217300	EngA	GTP-binding protein EngA	1.1322	6.97e-19
PF3D7_1217500	N/A	conserved Plasmodium protein, unknown function	-4.97702	7.05e-19
PF3D7_1229400	MIF	macrophage migration inhibitory factor	-3.68101	7.17e-19
PF3D7_1228600	MSP9	merozoite surface protein 9	-4.92314	7.46e-19
PF3D7_1252300	N/A	conserved Plasmodium protein, unknown function	-4.89704	8.57e-19
PF3D7_1460300	RPL29	60S ribosomal protein L29, putative	-6.00804	9.41e-19
PF3D7_0909800	SNRPD3	small nuclear ribonucleoprotein Sm D3, putative	-3.23464	1.1e-18
PF3D7_1360800	FLN	falcilysin	-1.96682	1.54e-18
PF3D7_1201400	N/A	Plasmodium exported protein, unknown function	6.0401	1.69e-18
PF3D7_0920500	N/A	ADP-ribosylation factor, putative	-5.65374	1.77e-18
PF3D7_0605900	N/A	elongation of fatty acids protein, putative	-4.65531	1.8e-18
PF3D7_1147900	PEX22	peroxisome assembly protein 22, putative	-2.39355	1.85e-18
PF3D7_0522900	N/A	zinc finger protein, putative	4.15517	1.93e-18
PF3D7_1235400	N/A	tetQ family GTPase, putative	2.34218	1.93e-18
PF3D7_1238200	N/A	conserved Plasmodium protein, unknown function	4.64493	1.99e-18
PF3D7_1323700	GAPM1	glideosome associated protein with multiple membrane spans 1	-3.77961	2e-18
PF3D7_1319000	N/A	conserved Plasmodium protein, unknown function	2.7402	2.03e-18
PF3D7_0614300	MFR1	major facilitator superfamily-related transporter, putative	-2.4985	2.06e-18
PF3D7_1146700	N/A	kinesin-X4, putative	5.08269	2.08e-18
PF3D7_1037200	N/A	conserved Plasmodium protein, unknown function	2.28747	2.2e-18
PF3D7_1420500	N/A	protein GPR89, putative	4.68086	2.31e-18
PF3D7_0617200	N/A	BFR1 domain-containing protein, putative	-3.39411	2.32e-18
PF3D7_1137900	N/A	conserved Plasmodium protein, unknown function	5.52604	2.41e-18
PF3D7_1354700	N/A	conserved Plasmodium protein, unknown function	6.38893	2.42e-18
PF3D7_1206700	EIF5	eukaryotic translation initiation factor 5, putative	-2.97422	2.53e-18
PF3D7_1248500	N/A	bax inhibitor 1, putative	-4.41004	2.53e-18
PF3D7_0616500	TLP	TRAP-like protein	6.85845	2.56e-18
PF3D7_0408200	N/A	conserved Plasmodium protein, unknown function	3.53338	2.59e-18
PF3D7_1410600	eIF2gamma	eukaryotic translation initiation factor 2 subunit gamma, putative	-2.98731	2.85e-18
PF3D7_0311600	OST1	dolichyl-diphosphooligosaccharide--protein glycosyltransferase subunit OST1, putative	1.6741	2.88e-18
PF3D7_1226000	N/A	conserved protein, unknown function	3.50408	3.3e-18
PF3D7_1135900	N/A	3-oxo-5-alpha-steroid 4-dehydrogenase, putative	-3.81108	3.74e-18
PF3D7_1239500	GyrB	DNA gyrase subunit B	2.1316	3.88e-18
PF3D7_1312000	MCAT	malonyl CoA-acyl carrier protein transacylase	2.83263	3.92e-18
PF3D7_1212300	N/A	WD repeat-containing protein, putative	1.41258	4.05e-18
PF3D7_1016300	GBP130	GBP130 protein	-3.4564	4.29e-18
PF3D7_1246000	N/A	conserved Plasmodium protein, unknown function	3.63878	4.65e-18
PF3D7_0811300	CAF1	CCR4-associated factor 1	-2.92346	4.8e-18
PF3D7_0903200	RAB7	ras-related protein RAB7	-4.98128	4.92e-18
PF3D7_0320400	Cap380	oocyst capsule protein Cap380	6.3791	5.04e-18
PF3D7_1113100	PRL	protein tyrosine phosphatase	-3.89411	5.12e-18
PF3D7_0413600	RPT3	26S protease regulatory subunit 6B, putative	-2.35746	5.19e-18
PF3D7_1223100	PKAr	cAMP-dependent protein kinase regulatory subunit	-2.5708	5.28e-18
PF3D7_0905400	RhopH3	high molecular weight rhoptry protein 3	-5.22764	5.4e-18
PF3D7_0721100	N/A	conserved protein, unknown function	-3.14195	5.51e-18
PF3D7_1129100	PV1	parasitophorous vacuolar protein 1	-3.461	5.78e-18
PF3D7_0821800	SEC61B	protein transport protein SEC61 subunit beta, putative	-4.29356	5.78e-18
PF3D7_0625900	N/A	conserved Plasmodium protein, unknown function	5.27047	5.8e-18
PF3D7_1453800	GluPho	glucose-6-phosphate dehydrogenase-6-phosphogluconolactonase	-1.63068	5.9e-18
PF3D7_0905300	N/A	dynein heavy chain, putative	4.69788	5.96e-18
PF3D7_1105100	H2B	histone H2B	-6.64303	7.52e-18
PF3D7_0517300	SR1	serine/arginine-rich splicing factor 1	-3.96899	7.55e-18
PF3D7_1002900	N/A	conserved Plasmodium protein, unknown function	-4.41431	7.93e-18
PF3D7_1416800	KRS2	lysine--tRNA ligase, putative	1.59334	7.95e-18
PF3D7_1435800	ERA	GTPase Era, putative	3.6029	8.09e-18
PF3D7_1411100	N/A	conserved Plasmodium membrane protein, unknown function	-2.78006	8.67e-18
PF3D7_1407000	CCp3	LCCL domain-containing protein	4.825	9.94e-18
PF3D7_0818900	HSP70	heat shock protein 70	-5.67135	1.1e-17
PF3D7_1205100	SEPSECS	O-phosphoseryl-tRNA(Sec) selenium transferase, putative	1.77215	1.11e-17
PF3D7_1433000	NOP10	H/ACA ribonucleoprotein complex subunit 3, putative	-3.02908	1.13e-17
PF3D7_0922600	N/A	glutamine synthetase, putative	-1.50693	1.15e-17
PF3D7_1010700	N/A	dolichyl-phosphate-mannose--protein mannosyltransferase, putative	-5.09158	1.17e-17
PF3D7_0511400	N/A	conserved Plasmodium protein, unknown function	5.28675	1.32e-17
PF3D7_1444100	N/A	conserved Plasmodium protein, unknown function	2.17998	1.52e-17
PF3D7_0527200	USP14	ubiquitin carboxyl-terminal hydrolase 14	-1.7352	1.71e-17
PF3D7_0828900	N/A	conserved protein, unknown function	-2.77331	1.73e-17
PF3D7_1336300	N/A	conserved Plasmodium membrane protein, unknown function	3.26525	1.78e-17
PF3D7_1020600	N/A	conserved Plasmodium membrane protein, unknown function	1.42687	1.86e-17
PF3D7_1364700	N/A	WD repeat-containing protein, putative, pseudogene	3.62541	1.95e-17
PF3D7_1372000	N/A	Plasmodium exported protein (PHISTa), unknown function	4.17222	1.97e-17
PF3D7_0103100	VPS51	vacuolar protein sorting-associated protein 51, putative	2.75335	2.05e-17
PF3D7_0827900	PDI8	protein disulfide-isomerase	-4.07472	2.11e-17
PF3D7_0619900	SF3A2	splicing factor 3A subunit 2, putative	-1.44372	2.16e-17
PF3D7_1457200	TRX1	thioredoxin 1	-2.72448	2.16e-17
PF3D7_1308000	N/A	conserved Plasmodium membrane protein, unknown function	-1.6468	2.3e-17
PF3D7_1340400	N/A	conserved Plasmodium protein, unknown function	6.14065	2.4e-17
PF3D7_0801100	N/A	28S ribosomal RNA	3.44608	2.58e-17
PF3D7_1412800	NMT	glycylpeptide N-tetradecanoyltransferase	-1.95368	2.7e-17
PF3D7_1018100	N/A	conserved Plasmodium protein, unknown function	4.71078	3.06e-17
PF3D7_1432400	LRR5	leucine-rich repeat protein	1.7629	3.16e-17
PF3D7_0322900	RPS3A	40S ribosomal protein S3A, putative	-4.06842	3.37e-17
PF3D7_1113900	MAPK2	mitogen-activated protein kinase 2	4.29408	3.57e-17
PF3D7_0726600	N/A	conserved Plasmodium protein, unknown function	1.33898	3.57e-17
PF3D7_1361500	N/A	PH domain-containing protein, putative	-2.93934	3.73e-17
PF3D7_1018700	N/A	conserved Plasmodium protein, unknown function	-1.83538	3.75e-17
PF3D7_0421700	N/A	conserved Plasmodium protein, unknown function	4.54677	3.97e-17
PF3D7_0305100	N/A	conserved Plasmodium protein, unknown function	1.39912	4.01e-17
PF3D7_1354000	N/A	conserved Plasmodium protein, unknown function	4.80999	4.13e-17
PF3D7_1466600	N/A	enkurin domain-containing protein, putative	3.92819	4.17e-17
PF3D7_1212200	N/A	conserved protein, unknown function	1.55304	4.17e-17
PF3D7_1140100	N/A	V-type proton ATPase subunit F, putative	-3.75587	4.51e-17
PF3D7_1245600	N/A	kinesin-15, putative	5.05438	4.97e-17
PF3D7_1241300	N/A	ribosome-binding factor A, putative	3.24234	5.07e-17
PF3D7_0405300	LISP2	liver specific protein 2, putative	5.05365	5.09e-17
PF3D7_1237700	N/A	conserved protein, unknown function	-3.58544	5.34e-17
PF3D7_1421300	N/A	conserved Plasmodium protein, unknown function	2.57385	5.7e-17
PF3D7_0612100	EIF3L	eukaryotic translation initiation factor 3 subunit L, putative	-1.71375	5.76e-17
PF3D7_0515600	GEP	gamete egress protein GEP, putative	2.81147	5.85e-17
PF3D7_1002800	N/A	DnaJ protein, putative	1.72476	5.91e-17
PF3D7_1246100	ALAS	delta-aminolevulinic acid synthetase	2.03403	5.95e-17
PF3D7_0703800	N/A	conserved Plasmodium protein, unknown function	4.76622	6.07e-17
PF3D7_1209100	N/A	conserved Plasmodium protein, unknown function	2.50269	6.76e-17
PF3D7_0314500	N/A	conserved Plasmodium protein, unknown function	-2.87273	7.83e-17
PF3D7_0602000	N/A	zinc finger protein, putative	2.21733	8.01e-17
PF3D7_0505800	SUMO	small ubiquitin-related modifier	-4.30795	8.31e-17
PF3D7_1246200	ACT1	actin I	-4.9931	8.65e-17
PF3D7_0826200	N/A	alpha/beta hydrolase, putative	2.20583	9e-17
PF3D7_1360000	N/A	ATP synthase-associated protein, putative	2.62523	9.04e-17
PF3D7_0108000	N/A	proteasome subunit beta type-3, putative	-3.09887	9.45e-17
PF3D7_1305800	N/A	conserved Plasmodium protein, unknown function	3.71443	9.56e-17
PF3D7_0309600	PfP2	60S acidic ribosomal protein P2	-4.31941	9.84e-17
PF3D7_0825100	N/A	ankyrin-repeat protein, putative	3.8027	1.02e-16
PF3D7_1308600	N/A	conserved Plasmodium protein, unknown function	2.68819	1.04e-16
PF3D7_0610800	TK	transketolase	-1.82215	1.04e-16
PF3D7_1367200	N/A	CLAMP domain-containing protein, putative	3.64586	1.08e-16
PF3D7_0911900	ICP	falstatin	-3.54137	1.1e-16
PF3D7_0718900	N/A	conserved Plasmodium protein, unknown function	4.6269	1.14e-16
PF3D7_0935000	SNRPB2	U2 small nuclear ribonucleoprotein B'', putative	-2.18299	1.15e-16
PF3D7_0532100	ETRAMP5	early transcribed membrane protein 5	-5.94468	1.23e-16
PF3D7_1442700	N/A	conserved Plasmodium protein, unknown function	1.44987	1.24e-16
PF3D7_1320600	RAB11a	ras-related protein Rab-11A	-3.0772	1.24e-16
PF3D7_0511000	TCTP	translationally-controlled tumor protein homolog	-3.91159	1.26e-16
PF3D7_1353100	N/A	Plasmodium exported protein, unknown function	-4.18721	1.29e-16
PF3D7_1413100	N/A	conserved Plasmodium protein, unknown function	3.64477	1.34e-16
PF3D7_1141900	IMC1b	inner membrane complex protein 1b, putative	5.34957	1.36e-16
PF3D7_0816100	PPCDC	phosphopantothenoylcysteine decarboxylase, putative	-2.871	1.36e-16
PF3D7_0419700	Pf34	apical merozoite protein	-2.68839	1.38e-16
PF3D7_1428200	MFS5	major facilitator superfamily domain-containing protein, putative	-1.55286	1.45e-16
PF3D7_1475700	N/A	tubulin epsilon chain, putative	4.55471	1.51e-16
PF3D7_1226100	HAD3	haloacid dehalogenase-like hydrolase, putative	2.16808	1.52e-16
PF3D7_1316700	N/A	conserved protein, unknown function	4.95693	1.59e-16
PF3D7_1414800	SMB1	small nuclear ribonucleoprotein-associated protein B, putative	-1.77091	1.94e-16
PF3D7_1006800	GBP2	G-strand-binding protein 2	-4.13651	1.94e-16
PF3D7_1220700	N/A	conserved Plasmodium protein, unknown function	4.50085	1.97e-16
PF3D7_1339300	N/A	conserved protein, unknown function	-3.98412	2.04e-16
PF3D7_0108100	N/A	conserved protein, unknown function	1.47089	2.24e-16
PF3D7_0410900	N/A	conserved Plasmodium protein, unknown function	1.28604	2.41e-16
PF3D7_0728200	ALP3	actin-like protein, putative	2.49736	2.44e-16
PF3D7_0306300	GRX1	glutaredoxin 1	-5.87126	2.44e-16
PF3D7_0905600	WDR66	WD repeat-containing protein 66, putative	4.76813	2.69e-16
PF3D7_0106500	N/A	conserved Plasmodium protein, unknown function	1.79696	2.77e-16
PF3D7_0530100	SYN6	SNARE protein, putative	-2.46359	2.81e-16
PF3D7_0512700	OPRT	orotate phosphoribosyltransferase	-1.68351	2.81e-16
PF3D7_0815600	EIF3G	eukaryotic translation initiation factor 3 subunit G, putative	-2.86434	3.03e-16
PF3D7_1029700	N/A	conserved Plasmodium protein, unknown function	5.83874	3.05e-16
PF3D7_0916700	HoMu	RNA-binding protein musashi, putative	-1.84327	3.11e-16
PF3D7_1234400	MiGS	microgamete surface protein MiGS, putative	4.8563	3.23e-16
PF3D7_0817800	C3AP3	respiratory chain complex 3 associated protein 3	-3.01674	3.23e-16
PF3D7_0212700	N/A	SRR1-like protein	1.95156	3.25e-16
PF3D7_0524000	KASbeta	karyopherin beta	-3.09951	3.5e-16
PF3D7_1414200	N/A	conserved Plasmodium protein, unknown function	-2.74756	3.55e-16
PF3D7_0827600	N/A	conserved Plasmodium protein, unknown function	1.25441	3.58e-16
PF3D7_0933100	N/A	conserved Plasmodium protein, unknown function	2.9337	3.62e-16
PF3D7_1033100	AdoMetDC/ODC	S-adenosylmethionine decarboxylase/ornithine decarboxylase	-3.03439	3.63e-16
PF3D7_0824000	N/A	conserved Plasmodium protein, unknown function	4.47017	3.91e-16
PF3D7_1468100	MORC	MORC family protein	-2.31921	4.17e-16
PF3D7_1131400	N/A	conserved Plasmodium protein, unknown function	1.94193	4.25e-16
PF3D7_1003300	ARD1	N-terminal acetyltransferase A complex catalytic subunit ARD1, putative	-2.18244	4.28e-16
PF3D7_0524500	N/A	conserved Plasmodium protein, unknown function	-2.6717	4.38e-16
PF3D7_0709900	N/A	hydrolase, putative	2.65372	4.71e-16
PF3D7_1238800	ACS11	acyl-CoA synthetase	-1.68185	4.73e-16
PF3D7_1320200	N/A	TBC domain protein, putative	1.83945	4.75e-16
PF3D7_1442600	TREP	TRAP-like protein	6.03197	4.86e-16
PF3D7_0206100	SufE	cysteine desulfuration protein SufE	-1.6502	4.86e-16
PF3D7_1019900	ATG8	autophagy-related protein 8	-2.98686	4.86e-16
PF3D7_0723600	N/A	proteasome assembly chaperone 4, putative	-3.92965	4.86e-16
PF3D7_1127700	N/A	conserved Plasmodium protein, unknown function	5.35454	5.06e-16
PF3D7_1226300	HAD2	haloacid dehalogenase-like hydrolase, putative	-2.85503	5.34e-16
PF3D7_1251700	aTrpRS	tryptophan--tRNA ligase	1.61625	6.06e-16
PF3D7_1450200	N/A	conserved Plasmodium protein, unknown function	-2.07153	6.16e-16
PF3D7_0916200	N/A	mitochondrial ribonuclease P catalytic subunit, putative	1.19148	6.19e-16
PF3D7_0317100	B9	6-cysteine protein	4.14376	6.31e-16
PF3D7_0823200	N/A	RNA-binding protein, putative	-3.78207	6.33e-16
PF3D7_1310600	RAB5b	ras-related protein Rab-5B	-2.86483	6.63e-16
PF3D7_1234700	ULG8	upregulated in late gametocytes ULG8	3.62034	6.68e-16
PF3D7_1477500	N/A	Plasmodium exported protein (PHISTb), unknown function	-2.36238	6.78e-16
PF3D7_0626700	N/A	ATPase	-1.86022	7.02e-16
PF3D7_1475200	N/A	conserved protein, unknown function	2.23377	7.7e-16
PF3D7_0918400	N/A	conserved Plasmodium protein, unknown function	3.29055	7.86e-16
PF3D7_0310700	TRAPPC4	trafficking protein particle complex subunit 4, putative	-2.40296	8.32e-16
PF3D7_1121800	N/A	peptidase M16, putative	4.22169	8.63e-16
PF3D7_0206800	MSP2	merozoite surface protein 2	-3.57111	8.98e-16
PF3D7_0420200	ACPS	holo-[acyl-carrier-protein] synthase, putative	2.77364	9.76e-16
PF3D7_0935100	KSH1	protein kish, putative	-2.50368	9.99e-16
PF3D7_1325000	LSM6	U6 snRNA-associated Sm-like protein LSm6, putative	-2.27251	1.04e-15
PF3D7_1350900	ApiAP2	AP2 domain transcription factor AP2-O4, putative	2.35161	1.06e-15
PF3D7_1457300	N/A	MA3 domain-containing protein, putative	-1.45743	1.08e-15
PF3D7_0708400	HSP90	heat shock protein 90	-4.84786	1.12e-15
PF3D7_1474400	N/A	conserved Plasmodium protein, unknown function	2.49794	1.2e-15
PF3D7_0931700	N/A	PIH1 domain-containing protein, putative	4.35148	1.21e-15
PF3D7_0815100	N/A	heptatricopeptide repeat and RAP domain-containing protein, putative	3.77907	1.21e-15
PF3D7_0209200	MTR3	exosome complex component MTR3, putative	-1.659	1.44e-15
PF3D7_1008800	NOP5	nucleolar protein 5, putative	-2.11039	1.45e-15
PF3D7_0323000	TMA7	translation machinery-associated protein 7, putative	-3.16408	1.5e-15
PF3D7_1420800	N/A	dynein light chain, putative	3.83714	1.57e-15
PF3D7_0816900	AK2	adenylate kinase 2	3.54835	1.6e-15
PF3D7_1132500	N/A	amino acid transporter, putative	5.44867	1.75e-15
PF3D7_0801300	WARP	von Willebrand factor A domain-related protein	5.71941	1.75e-15
PF3D7_0919000	NAPS	nucleosome assembly protein	-3.53877	1.78e-15
PF3D7_1009600	PPM10	protein phosphatase PPM10, putative	2.76017	1.79e-15
PF3D7_0808000	N/A	conserved Plasmodium protein, unknown function	2.78223	1.79e-15
PF3D7_0909300	ARP	apoptosis-related protein	-4.35384	1.95e-15
PF3D7_1037000	REV3	DNA polymerase zeta catalytic subunit, putative	2.51334	1.99e-15
PF3D7_0819300	N/A	conserved Plasmodium protein, unknown function	3.6061	2e-15
PF3D7_0909000	N/A	conserved Plasmodium protein, unknown function	3.49959	2.13e-15
PF3D7_0308500	N/A	activator of Hsp90 ATPase, putative	-2.94971	2.23e-15
PF3D7_1129000	SpdSyn	spermidine synthase	-2.74433	2.58e-15
PF3D7_0202000	KAHRP	knob-associated histidine-rich protein	-6.08616	3e-15
PF3D7_0721400	N/A	rhoptry protein, putative	-2.11552	3.01e-15
PF3D7_1468600	N/A	aminophospholipid transporter, putative	4.65248	3.04e-15
PF3D7_0323300	N/A	conserved protein, unknown function	2.91551	3.08e-15
PF3D7_0703400	N/A	conserved Plasmodium protein, unknown function	2.69649	3.08e-15
PF3D7_0508400	N/A	conserved protein, unknown function	4.18157	3.13e-15
PF3D7_1477600	SURF14.1	surface-associated interspersed protein 14.1 (SURFIN 14.1)	4.32772	3.25e-15
PF3D7_1422900	N/A	14-3-3 protein, putative	3.26411	3.37e-15
PF3D7_1240100	ETRAMP12	early transcribed membrane protein 12	-3.23527	3.39e-15
PF3D7_1105000	H4	histone H4	-5.90388	3.62e-15
PF3D7_0817100	N/A	tRNA modification GTPase, putative	2.95283	3.93e-15
PF3D7_1321800	N/A	protein transport protein SFT2, putative	-2.18158	3.93e-15
PF3D7_1472100	YIP1	protein transport protein YIP1, putative	-2.74737	3.97e-15
PF3D7_1367000	SKP1	suppressor of kinetochore protein 1, putative	-3.09072	4.03e-15
PF3D7_1225000	N/A	conserved Plasmodium protein, unknown function	3.12361	4.43e-15
PF3D7_0913300	N/A	conserved protein, unknown function	-1.30727	4.49e-15
PF3D7_1248900	RPT6	26S protease regulatory subunit 8, putative	-1.92529	4.55e-15
PF3D7_1470900	N/A	proteasome subunit beta type-2, putative	-4.27961	4.56e-15
PF3D7_1437600	N/A	conserved protein, unknown function	3.24582	4.98e-15
PF3D7_1031900	N/A	conserved Plasmodium protein, unknown function	2.58358	5.15e-15
PF3D7_1459000	DBP5	ATP-dependent RNA helicase DBP5	-1.38462	5.68e-15
PF3D7_1448200	CAPG2	condensin-2 complex subunit G2, putative	3.78012	5.79e-15
PF3D7_0510700	N/A	conserved Plasmodium protein, unknown function	5.55726	5.81e-15
PF3D7_1461000	N/A	conserved Plasmodium protein, unknown function	1.50729	6.18e-15
PF3D7_1437000	N/A	N-acetyltransferase, GNAT family, putative	-1.73965	6.25e-15
PF3D7_1203900	UBC	ubiquitin-conjugating enzyme E2	-5.36464	6.71e-15
PF3D7_0830200	N/A	28S ribosomal RNA	5.30977	6.73e-15
PF3D7_1222700	GAP45	glideosome-associated protein 45	-3.98883	6.95e-15
PF3D7_1344200	GRP170	endoplasmic reticulum chaperone GRP170	-1.94888	7.29e-15
PF3D7_0912900	RPN8	26S proteasome regulatory subunit RPN8, putative	-2.56038	7.56e-15
PF3D7_1018000	N/A	tRNA pseudouridine synthase, putative	1.50767	8.09e-15
PF3D7_0729100	N/A	allantoicase, putative	1.98439	8.1e-15
PF3D7_0418200	EIF3M	eukaryotic translation initiation factor 3 subunit M, putative	-2.14466	8.12e-15
PF3D7_0614000	N/A	thiamine-phosphate synthase, putative	-0.899193	8.5e-15
PF3D7_1109400	ENP1	essential nuclear protein 1, putative	-3.36745	8.57e-15
PF3D7_1120200	N/A	conserved Plasmodium protein, unknown function	-3.90912	8.84e-15
PF3D7_0714400	N/A	calmodulin, putative	2.05994	9.49e-15
PF3D7_0927400	N/A	conserved Plasmodium protein, unknown function	4.08453	9.72e-15
PF3D7_0804400	METAP1c	methionine aminopeptidase 1c, putative	1.33978	9.9e-15
PF3D7_0713400	SR25	GPCR-like receptor SR25	-1.74347	9.96e-15
PF3D7_1003900	N/A	dynein attachment factor-domain containing protein, putative	2.21531	1.01e-14
PF3D7_0311200	N/A	valine--tRNA ligase, putative	1.7271	1.01e-14
PF3D7_0205200	N/A	MORN repeat protein, putative	4.42055	1.13e-14
PF3D7_1439800	N/A	vesicle-associated membrane protein, putative	-3.21777	1.18e-14
PF3D7_1105800	N/A	conserved Apicomplexan protein, unknown function	-3.129	1.18e-14
PF3D7_0208200	KRR1	KRR1 small subunit processome component, putative	-1.36801	1.2e-14
PF3D7_0112700	N/A	28S ribosomal RNA	4.81703	1.22e-14
PF3D7_1466100	PPKL	protein phosphatase containing kelch-like domains	3.37695	1.27e-14
PF3D7_1250500	N/A	AP-3 complex subunit sigma, putative	-3.43021	1.27e-14
PF3D7_0204000	CAPH2	condensin-2 complex subunit H2, putative	2.42837	1.28e-14
PF3D7_1364800	RPB5	DNA-directed RNA polymerases I, II, and III subunit RPABC1, putative	-2.08208	1.33e-14
PF3D7_1414400	PP1	serine/threonine protein phosphatase PP1	-4.13146	1.33e-14
PF3D7_1471100	EXP2	exported protein 2	-3.87188	1.35e-14
PF3D7_1207400	N/A	conserved Plasmodium protein, unknown function	4.86571	1.38e-14
PF3D7_1218300	AP2-MU	AP-2 complex subunit mu	-1.313	1.38e-14
PF3D7_1215800	RSPH9	radial spoke head protein 9, putative	5.77306	1.41e-14
PF3D7_1250800	N/A	DNA repair protein rhp16, putative	1.63895	1.44e-14
PF3D7_0818500	N/A	zinc finger protein, putative	-3.71531	1.47e-14
PF3D7_0219100	N/A	saccharopine dehydrogenase, putative	3.09847	1.61e-14
PF3D7_1464300	N/A	conserved Plasmodium protein, unknown function	4.83163	1.73e-14
PF3D7_1143400	N/A	translation initiation factor eIF-1A, putative	-3.257	1.73e-14
PF3D7_0807900	TyrRS	tyrosine--tRNA ligase	-2.39224	1.74e-14
PF3D7_0408800	N/A	conserved Plasmodium protein, unknown function	8.66642	1.76e-14
PF3D7_0517700	EIF3B	eukaryotic translation initiation factor 3 subunit B, putative	-1.7228	1.76e-14
PF3D7_0608500	N/A	proteasome subunit alpha type-2, putative	-3.11286	1.78e-14
PF3D7_1356500	N/A	conserved Plasmodium protein, unknown function	3.0707	1.84e-14
PF3D7_0918100	N/A	cytochrome b5-like heme/steroid binding protein, putative	-2.96378	1.84e-14
PF3D7_0512400	N/A	conserved Plasmodium protein, unknown function	6.68916	1.87e-14
PF3D7_1009900	N/A	heptatricopeptide repeat-containing protein, putative	0.933451	1.87e-14
PF3D7_0419900	N/A	phosphatidylinositol 4-kinase, putative	-2.02471	1.87e-14
PF3D7_1478000	GEXP17	Plasmodium exported protein (PHISTa), unknown function	-4.51544	1.97e-14
PF3D7_0730800	N/A	Plasmodium exported protein, unknown function	-3.93368	1.97e-14
PF3D7_0517200	N/A	conserved Plasmodium protein, unknown function	3.83212	2e-14
PF3D7_0708100	RPB10	DNA-directed RNA polymerases I, II, and III subunit RPABC5, putative	-3.35318	2.26e-14
PF3D7_1314800	N/A	ubiquitin-like protein, putative	4.15516	2.3e-14
PF3D7_1111200	N/A	conserved protein, unknown function	1.99087	2.38e-14
PF3D7_0406100	N/A	V-type proton ATPase subunit B	-2.30368	2.43e-14
PF3D7_1344000	N/A	aminomethyltransferase, putative	2.43154	2.5e-14
PF3D7_1465200	MED4	mediator of RNA polymerase II transcription subunit 4, putative	-1.20137	2.56e-14
PF3D7_1110600	N/A	ribosomal protein L11, mitochondrial, putative	-3.30916	2.7e-14
PF3D7_0527300	METAP1a	methionine aminopeptidase 1a, putative	-1.85277	2.73e-14
PF3D7_API04400	rpoB	DNA-directed RNA polymerase subunit beta, putative	9.43155	2.77e-14
PF3D7_1211400	PfJ4	heat shock protein DNAJ homologue Pfj4	-4.22316	2.79e-14
PF3D7_1012800	N/A	conserved Plasmodium protein, unknown function	2.27595	2.82e-14
PF3D7_0216900	N/A	conserved Plasmodium protein, unknown function	2.56235	2.87e-14
PF3D7_1353800	N/A	proteasome subunit alpha type-4, putative	-1.45264	2.99e-14
PF3D7_1436000	GPI	glucose-6-phosphate isomerase	-2.12828	3.03e-14
PF3D7_1363800	GEX1	nuclear fusion protein, putative	2.43277	3.17e-14
PF3D7_0727700	N/A	conserved Plasmodium protein, unknown function	2.08206	3.17e-14
PF3D7_1213700	RPB8	DNA-directed RNA polymerases I, II, and III subunit RPABC3, putative	-1.97527	3.42e-14
PF3D7_1001200	ACBP2	acyl-CoA binding protein, isoform 2, ACBP2	-5.00928	3.55e-14
PF3D7_0526200	ARFGAP2	ADP-ribosylation factor GTPase-activating protein 2	-1.40668	3.57e-14
PF3D7_1429200	ApiAP2	AP2 domain transcription factor AP2-O3, putative	3.84333	3.59e-14
PF3D7_1302300	N/A	Plasmodium exported protein, unknown function	-4.25224	3.7e-14
PF3D7_0503300	SRSF12	serine/arginine-rich splicing factor 12	-2.22108	3.88e-14
PF3D7_1331300	SEC11	signal peptidase complex catalytic subunit SEC11	-2.65143	4.15e-14
PF3D7_0725200	N/A	mago nashi protein homologue, putative	-3.79538	4.2e-14
PF3D7_0621700	N/A	RAP protein, putative	1.65924	4.22e-14
PF3D7_1425300	N/A	conserved Plasmodium protein, unknown function	-2.13432	4.32e-14
PF3D7_1114700	CLK3	cyclin-dependent-like kinase CLK3	-2.47951	4.36e-14
PF3D7_1307400	N/A	conserved Plasmodium protein, unknown function	3.4216	4.69e-14
PF3D7_1012900	ATG18	autophagy-related protein 18	-2.672	4.69e-14
PF3D7_1322700	N/A	conserved Plasmodium protein, unknown function	3.12697	4.81e-14
PF3D7_1031700	I3	protein phosphatase inhibitor 3	-3.12164	4.9e-14
PF3D7_0512800	N/A	conserved Plasmodium protein, unknown function	1.46342	5.27e-14
PF3D7_0808400	SEC28	coatomer subunit epsilon, putative	-2.31891	5.27e-14
PF3D7_0311400	PKRP	kinase-related protein PKRP, putative	3.87864	5.36e-14
PF3D7_0708800	HSP110c	heat shock protein 110	-2.58635	5.57e-14
PF3D7_0306700	EMC5	ER membrane protein complex subunit 5, putative	-3.84148	5.98e-14
PF3D7_1140300	N/A	P-loop containing nucleoside triphosphate hydrolase, putative	1.24142	5.99e-14
PF3D7_0919100	N/A	DnaJ protein, putative	-3.18477	6.41e-14
PF3D7_0414400	N/A	conserved Plasmodium protein, unknown function	5.64308	6.93e-14
PF3D7_1226500	N/A	heptatricopeptide repeat and RAP domain-containing protein, putative	3.13012	7.71e-14
PF3D7_1133500	N/A	conserved protein, unknown function	1.64134	8.03e-14
PF3D7_0204600	N/A	5'-3' exonuclease, putative	1.97174	8.17e-14
PF3D7_0113100	SURF1.1	surface-associated interspersed protein 1.1 (SURFIN 1.1)	5.41248	8.27e-14
PF3D7_1029500	N/A	conserved Plasmodium protein, unknown function	2.67045	8.3e-14
PF3D7_1124900	RPL35	60S ribosomal protein L35, putative	-4.97777	8.52e-14
PF3D7_1213500	N/A	integral membrane protein GPR180, putative	3.88002	8.55e-14
PF3D7_1326600	N/A	conserved Plasmodium protein, unknown function	1.35236	8.72e-14
PF3D7_1430500	N/A	conserved Plasmodium protein, unknown function	4.26758	9e-14
PF3D7_0521500	N/A	ribosomal large subunit pseudouridylate synthase, putative	1.24718	9.47e-14
PF3D7_1459100	N/A	GTP-binding protein, putative	3.57118	9.61e-14
PF3D7_1335900	TRAP	thrombospondin-related anonymous protein	4.8125	1.09e-13
PF3D7_0104700	MFR2	major facilitator superfamily-related transporter, putative	6.90411	1.12e-13
PF3D7_0513700	PSOP12	secreted ookinete protein, putative	3.75705	1.2e-13
PF3D7_1221500	N/A	heptatricopeptide repeat-containing protein, putative	2.64966	1.27e-13
PF3D7_0802700	N/A	conserved Plasmodium protein, unknown function	3.05533	1.37e-13
PF3D7_1119800	ASF1	alternative splicing factor ASF-1, putative	-1.25841	1.37e-13
PF3D7_0310100	CDPK3	calcium-dependent protein kinase 3	4.61406	1.47e-13
PF3D7_1315100	PK9	serine/threonine protein kinase PK9	3.98139	1.49e-13
PF3D7_1023600	N/A	conserved protein, unknown function	3.11311	1.53e-13
PF3D7_1217600	APC10	anaphase-promoting complex subunit 10, putative	2.61005	1.53e-13
PF3D7_0820200	PGPS	phosphatidylglycerophosphate synthase	-1.23794	1.53e-13
PF3D7_1141500	N/A	conserved Plasmodium protein, unknown function	2.37332	1.57e-13
PF3D7_0915400	PFK9	ATP-dependent 6-phosphofructokinase	-2.17727	1.61e-13
PF3D7_0703600	N/A	conserved protein, unknown function	-3.95613	1.66e-13
PF3D7_0809800	N/A	conserved Plasmodium protein, unknown function	1.78522	1.68e-13
PF3D7_0502500	N/A	conserved Plasmodium protein, unknown function	3.48562	1.72e-13
PF3D7_1324300	N/A	conserved Plasmodium membrane protein, unknown function	1.64301	1.84e-13
PF3D7_1473300	N/A	CKK domain-containing protein, putative	3.29119	1.93e-13
PF3D7_1219800	N/A	conserved Plasmodium protein, unknown function	4.64548	1.93e-13
PF3D7_0113700	HSP40	heat shock protein 40, type II	-1.955	1.93e-13
PF3D7_0725400	N/A	conserved Plasmodium protein, unknown function	-5.94145	1.95e-13
PF3D7_0807500	N/A	proteasome subunit alpha type-6, putative	-3.12198	2.1e-13
PF3D7_1474200	N/A	conserved Plasmodium membrane protein, unknown function	3.06398	2.17e-13
PF3D7_1029300	N/A	conserved protein, unknown function	1.57945	2.17e-13
PF3D7_0110100	SELB	selenocysteine-specific elongation factor, putative	1.90222	2.2e-13
PF3D7_1213400	N/A	kelch domain-containing protein, putative	5.06596	2.3e-13
PF3D7_0205700	N/A	RNA-binding protein, putative	-3.34688	2.42e-13
PF3D7_0705200	N/A	conserved Plasmodium protein, unknown function	2.70998	2.45e-13
PF3D7_0921900	N/A	conserved Plasmodium protein, unknown function	-1.34173	2.45e-13
PF3D7_0113400	N/A	Plasmodium exported protein, unknown function	2.87652	2.63e-13
PF3D7_1446600	CEN2	centrin-2	-3.37897	2.64e-13
PF3D7_1411400	PREX	plastid replication-repair enzyme	1.62219	2.71e-13
PF3D7_1032300	N/A	conserved protein, unknown function	1.86317	2.87e-13
PF3D7_1314500	N/A	transmembrane emp24 domain-containing protein, putative	-2.96089	2.95e-13
PF3D7_0604800	N/A	RAP protein, putative	2.41509	3.01e-13
PF3D7_0417500	N/A	memo-like protein	-2.84287	3.04e-13
PF3D7_1460200	N/A	conserved protein, unknown function	2.45621	3.11e-13
PF3D7_1007400	N/A	conserved protein, unknown function	-1.78315	3.25e-13
PF3D7_0622100	N/A	conserved Plasmodium protein, unknown function	2.29853	3.3e-13
PF3D7_1404100	N/A	cytochrome c, putative	-3.78505	3.31e-13
PF3D7_1207200	N/A	zinc finger protein, putative	3.18233	3.33e-13
PF3D7_0204200	SEC66	translocation protein SEC66, putative	-2.68216	3.33e-13
PF3D7_1443600	N/A	gamma-tubulin complex component, putative	2.61482	3.34e-13
PF3D7_1148000	N/A	serine/threonine protein kinase, putative	1.07461	3.46e-13
PF3D7_0731800	GEXP08	alpha/beta hydrolase, putative	1.46596	3.47e-13
PF3D7_1011600	N/A	heptatricopeptide repeat-containing protein, putative	2.72333	3.47e-13
PF3D7_0318000	N/A	conserved Plasmodium protein, unknown function	5.35134	3.64e-13
PF3D7_0607000	N/A	translation initiation factor IF-2, putative	-2.11256	3.89e-13
PF3D7_1220900	HP1	heterochromatin protein 1	-2.73341	4.04e-13
PF3D7_0113000	GARP	glutamic acid-rich protein GARP	-3.90954	4.24e-13
PF3D7_1135500	N/A	RNA-binding protein, putative	2.15573	4.32e-13
PF3D7_1318900	N/A	conserved Plasmodium protein, unknown function	3.73516	4.39e-13
PF3D7_0316300	PPase	inorganic pyrophosphatase	-3.02824	4.45e-13
PF3D7_1348700	WDR16	WD repeat-containing protein 16, putative	2.91385	4.49e-13
PF3D7_0211800	AsnRS	asparagine--tRNA ligase	-1.3937	4.63e-13
PF3D7_0703700	N/A	conserved protein, unknown function	-1.73983	4.65e-13
PF3D7_1316400	SAS6L	SAS6-like protein, putative	3.05215	4.67e-13
PF3D7_1358400	N/A	conserved Plasmodium protein, unknown function	-3.91673	4.73e-13
PF3D7_1404900	N/A	conserved Plasmodium protein, unknown function	-3.07831	4.99e-13
PF3D7_0515500	GEP1	gametogenesis essential protein 1, putative	2.24948	5.13e-13
PF3D7_1346100	SEC61A	protein transport protein SEC61 subunit alpha	-1.56128	5.32e-13
PF3D7_1018900	N/A	conserved Plasmodium protein, unknown function	2.90253	5.33e-13
PF3D7_0519000	SLBP	histone RNA hairpin-binding protein, putative	1.75279	5.36e-13
PF3D7_0824300	Obg2	GTP-binding protein Obg2, putative	1.47061	5.5e-13
PF3D7_0409800	N/A	zinc finger protein, putative	-2.02228	5.56e-13
PF3D7_1030700	N/A	RNA methyltransferase, putative	-1.47889	5.59e-13
PF3D7_1350200	SNRPE	small nuclear ribonucleoprotein E, putative	-3.3173	5.59e-13
PF3D7_0926600	N/A	conserved Plasmodium membrane protein, unknown function	5.03245	5.74e-13
PF3D7_1245400	N/A	50S ribosomal protein L3, mitochondrial, putative	1.22201	5.93e-13
PF3D7_1367600	N/A	ribosome biogenesis protein MRT4, putative	-2.36408	6e-13
PF3D7_1005400	N/A	conserved Plasmodium protein, unknown function	6.44594	6.36e-13
PF3D7_0817700	RON5	rhoptry neck protein 5	-2.43143	6.63e-13
PF3D7_1309800	N/A	homeobox domain-containing protein, putative	1.39207	6.76e-13
PF3D7_1247500	N/A	serine/threonine protein kinase, putative	1.79926	6.91e-13
PF3D7_0710300	N/A	conserved protein, unknown function	-2.15806	6.93e-13
PF3D7_0408700	PLP1	perforin-like protein 1	3.92892	7.02e-13
PF3D7_1420700	P113	surface protein P113	-3.04321	7.22e-13
PF3D7_0711400	SAP18	histone deacetylase complex subunit SAP18, putative	1.25769	7.28e-13
PF3D7_1118500	NOP56	nucleolar protein 56, putative	-1.26864	7.45e-13
PF3D7_0423400	AARP	apical asparagine-rich protein AARP	-3.25592	7.6e-13
PF3D7_0530500	N/A	conserved Plasmodium membrane protein, unknown function	5.31438	7.9e-13
PF3D7_0823700	TOM7	mitochondrial import receptor subunit TOM7, putative	-2.84052	7.9e-13
PF3D7_1148900	N/A	Plasmodium exported protein, unknown function	-3.48246	7.95e-13
PF3D7_0410800	N/A	conserved Plasmodium protein, unknown function	-1.09903	8.03e-13
PF3D7_0800600	N/A	Plasmodium exported protein (PHISTa), unknown function	6.07412	8.18e-13
PF3D7_0310800	N/A	conserved Plasmodium protein, unknown function	-3.0051	8.2e-13
PF3D7_0823400	N/A	alpha/beta hydrolase, putative	4.90435	8.25e-13
PF3D7_1127300	N/A	tRNA (guanine-N(7)-)-methyltransferase, putative	-1.3433	8.52e-13
PF3D7_0803800	N/A	proteasome subunit beta type-4	-2.95264	8.63e-13
PF3D7_1441100	N/A	conserved Plasmodium protein, unknown function	-4.05184	8.82e-13
PF3D7_0417100	PUF2	mRNA-binding protein PUF2	5.64779	8.96e-13
PF3D7_1421900	CTR2	copper transporter, putative	-1.89687	8.96e-13
PF3D7_1432300	N/A	conserved Plasmodium protein, unknown function	2.1293	9.21e-13
PF3D7_1017400	HAD5	phosphomannomutase	-3.37991	9.38e-13
PF3D7_1036900	N/A	conserved Plasmodium protein, unknown function	-2.82211	9.46e-13
PF3D7_1412200	N/A	conserved Plasmodium protein, unknown function	1.5886	9.79e-13
PF3D7_1422600	N/A	conserved Plasmodium protein, unknown function	2.24006	1.03e-12
PF3D7_1329500	N/A	conserved protein, unknown function	-1.13793	1.03e-12
PF3D7_1302500	N/A	AAA domain-containing protein, putative	1.35162	1.05e-12
PF3D7_1465600	N/A	conserved Plasmodium protein, unknown function	2.1728	1.1e-12
PF3D7_1037700	ERH	enhancer of rudimentary homolog, putative	-2.76256	1.12e-12
PF3D7_1411600	Obg1	GTP-binding protein Obg1	3.68148	1.13e-12
PF3D7_0804800	CYP24	peptidyl-prolyl cis-trans isomerase	-1.42005	1.14e-12
PF3D7_1306700	N/A	conserved Plasmodium protein, unknown function	1.56082	1.15e-12
PF3D7_0700600	N/A	Plasmodium exported protein, unknown function, pseudogene	26.1184	1.19e-12
PF3D7_0109600	CoSP	cold-shock protein, putative	1.87875	1.19e-12
PF3D7_0405100	SEC24B	protein transport protein Sec24B, putative	-1.0493	1.21e-12
PF3D7_1315400	N/A	zinc finger (CCCH type) protein, putative	-2.80144	1.21e-12
PF3D7_0926100	N/A	protein kinase, putative	-1.33057	1.22e-12
PF3D7_0716300	N/A	conserved protein, unknown function	-2.68453	1.22e-12
PF3D7_1426500	ABCG2	ABC transporter G family member 2	3.7621	1.26e-12
PF3D7_0416300	MCM9	DNA helicase MCM9, putative	2.89007	1.3e-12
PF3D7_1004100	N/A	conserved Plasmodium protein, unknown function	3.6015	1.35e-12
PF3D7_1236100	CARP	clustered-asparagine-rich protein	-1.80333	1.37e-12
PF3D7_0419800	N/A	60S ribosomal protein L7ae/L30e, putative	-3.41721	1.4e-12
PF3D7_1361900	PCNA1	proliferating cell nuclear antigen 1	-2.92452	1.47e-12
PF3D7_0803700	g-tub	tubulin gamma chain	2.86046	1.48e-12
PF3D7_0824100	N/A	3'-5' exonuclease, putative	3.08919	1.54e-12
PF3D7_1205200	HADO	HAD domain ookinete protein, putative	2.75241	1.66e-12
PF3D7_1216900	N/A	DNA-binding chaperone, putative	-2.32598	1.66e-12
PF3D7_1460800	SNAPC3	snRNA-activating protein complex subunit 3, putative	1.68702	1.67e-12
PF3D7_0617900	H3.3	histone H3 variant	-4.69205	1.69e-12
PF3D7_0605600	N/A	nucleoside diphosphate kinase, putative	4.97436	1.74e-12
PF3D7_1028100	PPO	protoporphyrinogen oxidase	4.27879	1.74e-12
PF3D7_1442300	tRIP	tRNA import protein tRIP	-1.63714	1.8e-12
PF3D7_1146500	LRR10	leucine-rich repeat protein	2.97088	1.84e-12
PF3D7_0210000	Sec61-gamma	secretory complex protein 61 gamma subunit	-4.16989	1.85e-12
PF3D7_0928000	COX6B	cytochrome c oxidase subunit 6B, putative	-4.51895	1.97e-12
PF3D7_0724500	N/A	conserved Plasmodium protein, unknown function	2.96824	2.02e-12
PF3D7_0205300	N/A	conserved Plasmodium protein, unknown function	3.58505	2.11e-12
PF3D7_0308800	N/A	conserved protein, unknown function	-3.00573	2.11e-12
PF3D7_1360100	RRM1	RNA-binding protein, putative	-2.27689	2.16e-12
PF3D7_0921000	N/A	ubiquitin-conjugating enzyme E2, putative	-3.49041	2.21e-12
PF3D7_0509200	LRR2	leucine-rich repeat protein	3.10952	2.23e-12
PF3D7_0608000	DPH7	diphthine methyltransferase, putative	-3.54677	2.26e-12
PF3D7_1106800	pTKL	pseudo-tyrosine kinase-like protein	1.05646	2.35e-12
PF3D7_0606100	N/A	RNA-binding protein, putative	-2.09881	2.42e-12
PF3D7_0507900	N/A	conserved Plasmodium protein, unknown function	-3.43148	2.44e-12
PF3D7_0829100	CCDC124	coiled-coil domain-containing protein 124, putative	-4.01072	2.53e-12
PF3D7_0419600	RANBP1	ran-specific GTPase-activating protein 1, putative	-2.82729	2.6e-12
PF3D7_0220200	N/A	Plasmodium exported protein, unknown function	-4.18845	2.72e-12
PF3D7_1006400	N/A	heptatricopeptide repeat-containing protein, putative	3.33058	2.75e-12
PF3D7_1403600	Sel1	selenoprotein	-3.57774	2.75e-12
PF3D7_1307300	DBP6	ATP-dependent RNA helicase DBP6, putative	1.2953	2.84e-12
PF3D7_1364600	N/A	aldehyde reductase, putative	1.67747	2.87e-12
PF3D7_0102300	N/A	Plasmodium exported protein, unknown function	-3.54254	2.89e-12
PF3D7_1409300	DDI1	DNA damage-inducible protein 1	-1.78349	3e-12
PF3D7_0830300	SIAP2	sporozoite invasion-associated protein 2	4.28589	3.02e-12
PF3D7_0706700	MSH2-2	DNA mismatch repair protein MSH2, putative	3.66906	3.05e-12
PF3D7_0919500	MFS3	major facilitator superfamily domain-containing protein, putative	3.51744	3.22e-12
PF3D7_0606500	PTB	polypyrimidine tract-binding protein, putative	-1.48315	3.23e-12
PF3D7_1415100	N/A	conserved protein, unknown function	1.30937	3.48e-12
PF3D7_0219800	N/A	Plasmodium exported protein (PHISTc), unknown function	-1.58854	3.73e-12
PF3D7_0530000	N/A	conserved Plasmodium protein, unknown function	-1.78605	3.74e-12
PF3D7_1227300	N/A	conserved Plasmodium protein, unknown function	1.44617	3.91e-12
PF3D7_0716800	EIF3I	eukaryotic translation initiation factor 3 subunit I, putative	-2.56446	3.96e-12
PF3D7_1434800	N/A	mitochondrial acidic protein MAM33, putative	-1.36854	3.99e-12
PF3D7_0214100	SEC31	protein transport protein SEC31	-1.46308	4.14e-12
PF3D7_0829300	LSM8	U6 snRNA-associated Sm-like protein LSm8, putative	-4.66317	4.17e-12
PF3D7_1404300	SOAP	secreted ookinete adhesive protein, putative	5.99473	4.27e-12
PF3D7_0214200	mRPL13	ribosomal protein L13, mitochondrial	-2.54562	4.31e-12
PF3D7_0621200	PDX1	pyridoxine biosynthesis protein PDX1	-2.69036	4.31e-12
PF3D7_1431800	E-NTPDase	apyrase, putative	2.55082	4.43e-12
PF3D7_1315500	N/A	conserved protein, unknown function	-3.1581	4.43e-12
PF3D7_0934900	N/A	conserved Plasmodium protein, unknown function	2.86336	4.45e-12
PF3D7_0520300	LSM2	U6 snRNA-associated Sm-like protein LSm2, putative	-2.72247	4.5e-12
PF3D7_1434400	N/A	conserved protein, unknown function	-3.45051	4.59e-12
PF3D7_0404500	P52	6-cysteine protein P52	3.79182	4.62e-12
PF3D7_1471700	N/A	conserved Plasmodium protein, unknown function	5.15866	4.85e-12
PF3D7_0408300	ZRANB2	zinc finger Ran-binding domain-containing protein 2, putative	-1.46819	4.88e-12
PF3D7_1341900	N/A	V-type proton ATPase subunit D, putative	-3.01114	4.88e-12
PF3D7_1230700	SEC13	protein transport protein SEC13	-1.42769	5.03e-12
PF3D7_API04300	rpoC1	DNA-directed RNA polymerase subunit beta', putative	10.5713	5.16e-12
PF3D7_1208300	mACP	acyl carrier protein, mitochondrial	-2.24593	5.19e-12
PF3D7_1437900	HSP40	HSP40, subfamily A	-3.03711	5.6e-12
PF3D7_0923600	LipL2	lipoate-protein ligase 2	2.56748	5.73e-12
PF3D7_1322400	N/A	conserved Plasmodium protein, unknown function	2.66819	6.05e-12
PF3D7_0623400	Mei2	MEI2-like RNA-binding protein	2.57607	6.11e-12
PF3D7_1218400	N/A	triose or hexose phosphate/phosphate translocator, putative	-2.56368	6.35e-12
PF3D7_0213800	N/A	conserved protein, unknown function	3.38374	6.51e-12
PF3D7_1324700	YKT6.2	SNARE protein, putative	-1.71323	6.52e-12
PF3D7_1412900	N/A	ubiquitin-conjugating enzyme E2, putative	-3.76035	6.53e-12
PF3D7_1301800	SURF13.1	surface-associated interspersed protein 13.1 (SURFIN 13.1), pseudogene	4.33956	6.6e-12
PF3D7_1360900	N/A	RNA-binding protein, putative	-3.02603	6.62e-12
PF3D7_0530400	N/A	conserved Plasmodium protein, unknown function	1.87161	6.64e-12
PF3D7_1302000	PTP6	EMP1-trafficking protein	-3.12302	6.85e-12
PF3D7_0305300	N/A	transporter, putative	-1.83842	6.99e-12
PF3D7_1237800	HUB1	ubiquitin-like modifier HUB1, putative	-3.0192	7.05e-12
PF3D7_0618400	N/A	LMBR1 domain-containing protein, putative	4.70531	7.43e-12
PF3D7_0208400	N/A	conserved Plasmodium protein, unknown function	-1.61574	7.5e-12
PF3D7_1250700	N/A	transcription initiation factor IIA subunit 2, putative	-2.7246	7.5e-12
PF3D7_1301400	HYP12	Plasmodium exported protein (hyp12), unknown function	-3.4855	7.79e-12
PF3D7_0923900	PABP2	polyadenylate-binding protein 2, putative	-3.61452	7.81e-12
PF3D7_0623100	NAB2	nuclear polyadenylated RNA-binding protein NAB2, putative	-2.63411	8.46e-12
PF3D7_1402300	RPN6	26S proteasome regulatory subunit RPN6	-1.55919	8.64e-12
PF3D7_1122100	GPI16	GPI transamidase component GPI16, putative	1.3939	9.17e-12
PF3D7_0319800	N/A	conserved Plasmodium protein, unknown function	2.75355	9.18e-12
PF3D7_0420500	N/A	conserved Plasmodium protein, unknown function	-3.27239	9.35e-12
PF3D7_0522300	N/A	18S rRNA (guanine-N(7))-methyltransferase, putative	-2.08036	9.56e-12
PF3D7_0403100	N/A	regulator of chromosome condensation, putative	1.86293	9.57e-12
PF3D7_1104400	Trx-mero	thioredoxin-like mero protein	-2.03733	9.7e-12
PF3D7_1136100	N/A	conserved Plasmodium protein, unknown function	3.57265	9.78e-12
PF3D7_0107300	N/A	conserved Plasmodium protein, unknown function	3.25977	9.86e-12
PF3D7_0728100	N/A	anaphase-promoting complex subunit 1, putative	1.45181	1.01e-11
PF3D7_0215200	N/A	conserved Plasmodium protein, unknown function	1.9647	1.02e-11
PF3D7_0904100	N/A	AP-4 complex subunit epsilon, putative	1.36899	1.04e-11
PF3D7_1440600	SOC3	protein SOC3, putative	2.17801	1.06e-11
PF3D7_1131600	N/A	kelch domain-containing protein, putative	3.47855	1.08e-11
PF3D7_1208700	N/A	conserved protein, unknown function	1.11406	1.08e-11
PF3D7_1313000	NEDD8	ubiquitin-like protein Nedd8	-2.96104	1.1e-11
PF3D7_1135600	CAPD3	condensin-2 complex subunit D3, putative	1.79338	1.14e-11
PF3D7_1321000	N/A	conserved Plasmodium protein, unknown function	4.30518	1.19e-11
PF3D7_0108300	ARP	conserved Plasmodium protein, unknown function	-2.21319	1.19e-11
PF3D7_1013400	N/A	conserved Plasmodium protein, unknown function	2.38589	1.21e-11
PF3D7_1127100	dUTPase	deoxyuridine 5'-triphosphate nucleotidohydrolase	-2.49709	1.25e-11
PF3D7_1126900	SNRPF	small nuclear ribonucleoprotein F, putative	-2.65623	1.35e-11
PF3D7_0822300	SNRPG	small nuclear ribonucleoprotein G, putative	-3.01036	1.36e-11
PF3D7_0314100	N/A	vesicle transport v-SNARE protein, putative	-2.47761	1.37e-11
PF3D7_1136300	TSN	tudor staphylococcal nuclease	-1.82082	1.38e-11
PF3D7_1206900	N/A	conserved Plasmodium protein, unknown function	2.32463	1.39e-11
PF3D7_0830100	N/A	non-coding RNA	1.55661	1.39e-11
PF3D7_1368600	TIM9	mitochondrial import inner membrane translocase subunit TIM9, putative	-2.26259	1.39e-11
PF3D7_0315400	N/A	conserved Plasmodium protein, unknown function	-2.76197	1.39e-11
PF3D7_0219400	N/A	ribosome associated membrane protein RAMP4, putative	-4.75338	1.41e-11
PF3D7_1308700	N/A	conserved Plasmodium protein, unknown function	1.04513	1.48e-11
PF3D7_0602700	N/A	conserved Plasmodium protein, unknown function	2.7284	1.5e-11
PF3D7_1116300	CYP19C	peptidyl-prolyl cis-trans isomerase	-3.827	1.5e-11
PF3D7_1466000	N/A	conserved protein, unknown function	3.92149	1.51e-11
PF3D7_0818300	N/A	dynactin subunit 6, putative	2.97683	1.53e-11
PF3D7_0103600	PSH1	ATP-dependent DNA/RNA helicase PSH1	1.17082	1.55e-11
PF3D7_0510800	N/A	WD repeat-containing protein, putative	3.63151	1.57e-11
PF3D7_0102400	N/A	lysophospholipase, putative, pseudogene	2.45366	1.62e-11
PF3D7_1434900	N/A	conserved Plasmodium protein, unknown function	4.85936	1.67e-11
PF3D7_0722800	N/A	conserved protein, unknown function	4.65351	1.68e-11
PF3D7_0606900	GLP2	glutaredoxin-like protein	-1.67613	1.74e-11
PF3D7_1212000	TPx(Gl)	glutathione peroxidase-like thioredoxin peroxidase	-2.26056	1.79e-11
PF3D7_0823800	N/A	DnaJ protein, putative	-1.72119	1.83e-11
PF3D7_0720200	N/A	conserved protein, unknown function	-3.19932	1.85e-11
PF3D7_1359400	CELF1	CUGBP Elav-like family member 1	-2.3376	1.88e-11
PF3D7_0611500	N/A	conserved protein, unknown function	3.27923	2.01e-11
PF3D7_0216000	N/A	DEAD/DEAH box helicase, putative	2.89377	2.07e-11
PF3D7_1403200	N/A	EGF domain-containing protein, putative	4.0127	2.07e-11
PF3D7_1112000	N/A	conserved protein, unknown function	-2.87799	2.19e-11
PF3D7_1427900	N/A	leucine-rich repeat protein	-3.24226	2.25e-11
PF3D7_0512600	RAB1b	ras-related protein Rab-1B	-2.81692	2.33e-11
PF3D7_1107900	MSCS	mechanosensitive ion channel protein, putative	2.87554	2.38e-11
PF3D7_1444000	N/A	conserved Plasmodium protein, unknown function	3.35148	2.39e-11
PF3D7_1407100	NOP1	rRNA 2'-O-methyltransferase fibrillarin, putative	-1.94257	2.39e-11
PF3D7_0722000	N/A	conserved Plasmodium protein, unknown function	-1.3069	2.53e-11
PF3D7_1332900	cyto-IRS	isoleucine--tRNA ligase, putative	-1.1516	2.54e-11
PF3D7_1016200	N/A	Rab3 GTPase-activating protein non-catalytic subunit, putative	-1.29674	2.61e-11
PF3D7_0704800	PPM12	protein phosphatase PPM12, putative	2.21197	2.63e-11
PF3D7_1109100	N/A	conserved Plasmodium protein, unknown function	3.93667	2.64e-11
PF3D7_0802200	1-CysPxn	1-cys peroxiredoxin	-1.57412	2.67e-11
PF3D7_1342400	CK2beta2	casein kinase II beta chain	-2.04028	2.67e-11
PF3D7_1143300	RPC40	DNA-directed RNA polymerases I and III subunit RPAC1, putative	-1.95692	2.68e-11
PF3D7_0524700	TOM22	mitochondrial import receptor subunit TOM22, putative	-2.3377	2.69e-11
PF3D7_1110400	N/A	RNA-binding protein, putative	-2.68444	2.85e-11
PF3D7_0612700	P12	6-cysteine protein P12	-2.09111	2.97e-11
PF3D7_1471600	2022-04-02	apical polar ring protein APR2, putative	4.8675	3.11e-11
PF3D7_1008400	RPT2	26S protease regulatory subunit 4, putative	-2.32808	3.14e-11
PF3D7_0607500	COQ2	4-hydroxybenzoate polyprenyltransferase, putative	-3.29625	3.14e-11
PF3D7_0811200	EMC1	ER membrane protein complex subunit 1, putative	-1.63023	3.23e-11
PF3D7_1445900	DDX17	ATP-dependent RNA helicase DDX17	-2.47195	3.23e-11
PF3D7_1302050	N/A	hypothetical protein	-3.32072	3.24e-11
PF3D7_1116700	DPAP1	dipeptidyl aminopeptidase 1	-2.08707	3.63e-11
PF3D7_1306500	N/A	MORN repeat protein, putative	3.62839	3.67e-11
PF3D7_1238100	N/A	calcyclin binding protein, putative	-1.89805	3.71e-11
PF3D7_1136700	AIP	armadillo-interacting protein AIP	-1.65543	3.75e-11
PF3D7_0406600	N/A	conserved protein, unknown function	3.02746	3.82e-11
PF3D7_0501000	N/A	Plasmodium exported protein, unknown function	-2.83972	3.82e-11
PF3D7_0612800	P12p	6-cysteine protein P12p	1.50799	3.87e-11
PF3D7_1469300	PNO1	pre-rRNA-processing protein PNO1, putative	-1.24224	3.89e-11
PF3D7_1103400	SufD	iron-sulfur cluster assembly protein SufD	1.28262	3.95e-11
PF3D7_1011800	PREBP	PRE-binding protein	-2.91243	3.97e-11
PF3D7_1310700	PIC5	PhIL1-interacting candidate PIC5	-5.45158	4e-11
PF3D7_0920600	N/A	conserved Plasmodium protein, unknown function	1.08446	4.04e-11
PF3D7_1144900	RAB6	ras-related protein Rab-6	-2.00675	4.12e-11
PF3D7_0727100	N/A	conserved protein, unknown function	2.30029	4.18e-11
PF3D7_1304900	RPB11	DNA-directed RNA polymerase II subunit RPB11, putative	-2.8943	4.19e-11
PF3D7_0505900	MED11	mediator of RNA polymerase II transcription subunit 11, putative	-3.3752	4.52e-11
PF3D7_1020500	N/A	ribosomal silencing factor RsfS, putative	1.62633	4.61e-11
PF3D7_0931500	N/A	conserved Plasmodium protein, unknown function	-3.57092	4.92e-11
PF3D7_1239400	N/A	conserved protein, unknown function	3.45877	5.04e-11
PF3D7_1462600	N/A	conserved Plasmodium membrane protein, unknown function	5.03755	5.12e-11
PF3D7_0417000	N/A	conserved Plasmodium protein, unknown function	3.6933	5.13e-11
PF3D7_0624800	N/A	conserved Plasmodium protein, unknown function	3.14939	5.2e-11
PF3D7_1445200	MAK5	ATP-dependent RNA helicase MAK5, putative	-1.44401	5.21e-11
PF3D7_0209700	N/A	RING zinc finger protein, putative	-1.46493	5.25e-11
PF3D7_0915200	N/A	ribonuclease H2 subunit C, putative	0.99964	5.43e-11
PF3D7_1423800	VPS3	vacuolar protein sorting-associated protein 3, putative	-0.927577	5.43e-11
PF3D7_1016100	N/A	conserved Plasmodium protein, unknown function	4.029	5.5e-11
PF3D7_0822000	N/A	ribosomal protein L4, mitochondrial, putative	1.51203	5.79e-11
PF3D7_0819600	N/A	ubiquitin-like protein, putative	-2.86327	5.85e-11
PF3D7_0720600	N/A	conserved protein, unknown function	-3.61369	5.85e-11
PF3D7_1454800	N/A	conserved Plasmodium protein, unknown function	5.64708	5.98e-11
PF3D7_1026300	N/A	conserved Plasmodium protein, unknown function	1.49697	6.08e-11
PF3D7_0529500	N/A	cell cycle regulator protein, putative	-1.67607	6.09e-11
PF3D7_1218100	N/A	conserved Plasmodium protein, unknown function	3.69521	6.26e-11
PF3D7_0302900	N/A	exportin-1, putative	-1.51917	6.44e-11
PF3D7_1027400	RPB7	DNA-directed RNA polymerase II subunit RPB7, putative	-1.25854	6.55e-11
PF3D7_1474700	N/A	protein kinase, putative	1.42084	6.57e-11
PF3D7_1133600	N/A	conserved Plasmodium protein, unknown function	1.50432	6.85e-11
PF3D7_0902200	FIKK9.3	serine/threonine protein kinase, FIKK family	1.07633	6.87e-11
PF3D7_1124300	N/A	conserved protein, unknown function	-1.43396	6.91e-11
PF3D7_0603600	N/A	AT-rich interactive domain-containing protein, putative	1.98176	7.06e-11
PF3D7_0312300	RPN12	26S proteasome regulatory subunit RPN12, putative	-0.97638	7.06e-11
PF3D7_1406000	RBM8A	RNA-binding protein 8A, putative	-2.69847	7.15e-11
PF3D7_1204200	N/A	conserved Plasmodium protein, unknown function	2.13338	7.16e-11
PF3D7_0817000	UBA3	NEDD8-activating enzyme E1 catalytic subunit, putative	3.33467	7.2e-11
PF3D7_0320100	SEC22	protein transport protein SEC22	-2.08926	7.21e-11
PF3D7_0504700	CEP120	centrosomal protein CEP120, putative	2.47079	7.22e-11
PF3D7_1408300	N/A	conserved Plasmodium protein, unknown function	3.02816	7.52e-11
PF3D7_0813300	N/A	NPL domain-containing protein, putative	-3.38982	7.53e-11
PF3D7_0820300	N/A	conserved Plasmodium protein, unknown function	-2.14406	7.55e-11
PF3D7_1343100	N/A	conserved Plasmodium protein, unknown function	-1.59499	7.57e-11
PF3D7_1435400	EMC4	ER membrane protein complex subunit 4, putative	-1.90433	7.61e-11
PF3D7_0717200	N/A	conserved Plasmodium protein, unknown function	-1.95241	7.74e-11
PF3D7_1305700	N/A	conserved Plasmodium protein, unknown function	3.61823	7.75e-11
PF3D7_1123400	ERF3	eukaryotic peptide chain release factor GTP-binding subunit, putative	-1.75057	7.75e-11
PF3D7_1007600	N/A	conserved protein, unknown function	-2.66202	8.06e-11
PF3D7_API04200	rpoC2	DNA-directed RNA polymerase subunit beta'', putative	7.90887	8.43e-11
PF3D7_0713600	N/A	ribosomal protein S5, mitochondrial, putative	2.2239	8.65e-11
PF3D7_0614400	CWF7	pre-mRNA-splicing factor CWF7, putative	-1.43016	8.7e-11
PF3D7_0810400	AQP2	aquaporin, putative	1.84037	8.71e-11
PF3D7_0218500	SNRPD2	small nuclear ribonucleoprotein Sm D2, putative	-2.26544	8.85e-11
PF3D7_1241400	N/A	RNA-binding protein, putative	3.20391	9.51e-11
PF3D7_1011900	HO	heme oxygenase	-2.6178	9.66e-11
PF3D7_1312900	EIF4G	eukaryotic translation initation factor 4 gamma	-1.90424	9.68e-11
PF3D7_1235500	MT-A70.2	N6-adenosine-methyltransferase, putative	1.23389	9.73e-11
PF3D7_0728700	N/A	alpha/beta hydrolase, putative	2.51862	9.78e-11
PF3D7_0521200	N/A	conserved protein, unknown function	1.95376	9.85e-11
PF3D7_1453100	N/A	dynactin subunit 4, putative	2.59442	9.99e-11
PF3D7_0817500	HINT1	histidine triad nucleotide-binding protein 1	-4.30497	1e-10
PF3D7_1438000	N/A	eukaryotic translation initiation factor eIF2A, putative	-1.80321	1.02e-10
PF3D7_0716900	DMT2	drug/metabolite transporter DMT2	-1.05073	1.04e-10
PF3D7_0602300	PALM	liver merozoite formation protein, putative	3.47228	1.08e-10
PF3D7_1462500	N/A	conserved Plasmodium protein, unknown function	3.23777	1.13e-10
PF3D7_0210800	N/A	conserved Plasmodium protein, unknown function	-1.76763	1.15e-10
PF3D7_0627300	RNF5	E3 ubiquitin-protein ligase RNF5, putative	-2.38344	1.15e-10
PF3D7_1130400	RPT5	26S protease regulatory subunit 6A, putative	-1.84193	1.22e-10
PF3D7_1125600	C4AP1	respiratory chain complex 4 associated protein 1	-3.22435	1.22e-10
PF3D7_1323000	FabZ	beta-hydroxyacyl-ACP dehydratase	2.76666	1.24e-10
PF3D7_1323600	N/A	conserved protein, unknown function	2.15644	1.27e-10
PF3D7_1133700	N/A	FHA domain-containing protein, putative	-1.97254	1.28e-10
PF3D7_1314300	N/A	MACRO domain-containing protein, putative	1.71954	1.31e-10
PF3D7_0316700	YOP1	protein YOP1, putative	-1.62586	1.31e-10
PF3D7_1122800	CDPK6	calcium-dependent protein kinase 6	1.75239	1.33e-10
PF3D7_1417100	N/A	conserved Plasmodium protein, unknown function	1.65567	1.33e-10
PF3D7_1401300	EH2	epoxide hydrolase 2	3.10584	1.38e-10
PF3D7_0707900	N/A	ribosomal protein S8e, putative	-1.71807	1.39e-10
PF3D7_1327900	N/A	conserved Plasmodium protein, unknown function	4.68234	1.42e-10
PF3D7_0823000	VPS15	serine/threonine protein kinase VPS15, putative	1.29809	1.48e-10
PF3D7_0112300	N/A	18S ribosomal RNA	6.03399	1.5e-10
PF3D7_1312450	ARA1	apical ring associated protein 1, putative	3.99083	1.57e-10
PF3D7_0708600	IMC1d	inner membrane complex protein 1d, putative	4.42658	1.57e-10
PF3D7_1253100	N/A	Plasmodium exported protein (PHISTa), unknown function	-2.263	1.57e-10
PF3D7_0604500	N/A	GYF domain-containing protein, putative	-1.8858	1.57e-10
PF3D7_1034800	N/A	conserved protein, unknown function	1.58532	1.59e-10
PF3D7_0928700	N/A	conserved Plasmodium protein, unknown function	1.52472	1.61e-10
PF3D7_1445400	CLK1	protein serine/threonine kinase-1	-1.99929	1.61e-10
PF3D7_1355800	SF3B5	splicing factor 3B subunit 5, putative	-3.56222	1.61e-10
PF3D7_1028700	MTRAP	merozoite TRAP-like protein	-2.01445	1.62e-10
PF3D7_1147400	N/A	conserved Plasmodium protein, unknown function	-3.23097	1.63e-10
PF3D7_1007900	EIF3D	eukaryotic translation initiation factor 3 subunit D, putative	-1.10393	1.69e-10
PF3D7_1459600	N/A	AP-4 complex accessory subunit Tepsin, putative	-1.36657	1.73e-10
PF3D7_1316800	SEC20	protein transport protein SEC20, putative	-2.44463	1.73e-10
PF3D7_1201700	N/A	conserved Plasmodium membrane protein, unknown function	2.33621	1.78e-10
PF3D7_1229100	MRP2	multidrug resistance-associated protein 2	-2.35725	1.8e-10
PF3D7_1114200	N/A	GTPase-activating protein, putative	-3.09975	1.82e-10
PF3D7_0932000	N/A	conserved Plasmodium protein, unknown function	-4.32643	1.83e-10
PF3D7_1249600	LRR12	leucine-rich repeat protein	1.41401	1.84e-10
PF3D7_1009100	N/A	conserved Plasmodium membrane protein, unknown function	5.09197	1.85e-10
PF3D7_1006000	IMP4	IMP1-like protein, putative	4.16313	1.9e-10
PF3D7_1305500	MKP1	mitogen-activated protein kinase phosphatase 1, putative	1.50754	1.95e-10
PF3D7_0703000	N/A	conserved Plasmodium protein, unknown function	2.33644	1.98e-10
PF3D7_0424600	N/A	Plasmodium exported protein (PHISTb)	-3.32372	2.07e-10
PF3D7_1407900	PMI	plasmepsin I	-2.36153	2.11e-10
PF3D7_1211100	N/A	HSP20-like chaperone, putative	3.60431	2.25e-10
PF3D7_1007800	N/A	conserved Plasmodium protein, unknown function	3.51275	2.26e-10
PF3D7_1326000	C3AP2	respiratory chain complex 3 associated protein 2	-2.75152	2.27e-10
PF3D7_1317300	N/A	RNA-binding protein, putative	-1.56104	2.28e-10
PF3D7_0718400	N/A	ribosomal protein S8, mitochondrial, putative	-3.03219	2.29e-10
PF3D7_0523900	N/A	MerC domain-containing protein, putative	-1.14694	2.3e-10
PF3D7_1409500	N/A	conserved Plasmodium protein, unknown function	3.38811	2.32e-10
PF3D7_1326100	N/A	WD repeat-containing protein, putative	-1.90051	2.35e-10
PF3D7_1215700	N/A	conserved Plasmodium protein, unknown function	5.57135	2.49e-10
PF3D7_0411800	N/A	conserved Plasmodium protein, unknown function	1.29231	2.51e-10
PF3D7_1447800	N/A	calponin homology domain-containing protein, putative	1.64879	2.52e-10
PF3D7_0414300	N/A	Rab5-interacting protein, putative	-2.00273	2.56e-10
PF3D7_0814900	FeSOD	superoxide dismutase [Fe]	-2.76888	2.67e-10
PF3D7_1204000	N/A	conserved Plasmodium protein, unknown function	2.97373	2.7e-10
PF3D7_0111000	N/A	kinesin-8B, putative	2.01174	2.73e-10
PF3D7_0205100	N/A	conserved Plasmodium protein, unknown function	2.78018	2.74e-10
PF3D7_1371300	N/A	28S ribosomal RNA	6.04918	2.75e-10
PF3D7_0915100	UBC9	SUMO-conjugating enzyme UBC9	-2.1679	2.77e-10
PF3D7_1365600	TOP6B	DNA topoisomerase 6 subunit B, putative	1.7186	2.84e-10
PF3D7_1332800	N/A	eukaryotic translation initiation factor 6, putative	-1.52503	2.89e-10
PF3D7_0602200	N/A	MYND-type zinc finger protein, putative	-1.50486	2.92e-10
PF3D7_1246900	PKB	RAC-beta serine/threonine protein kinase	1.96463	2.93e-10
PF3D7_0708200	N/A	conserved Plasmodium protein, unknown function	3.14582	2.99e-10
PF3D7_1443500	PARN	poly(A)-specific ribonuclease PARN, putative	1.88946	3.02e-10
PF3D7_0532300	N/A	Plasmodium exported protein (PHISTb), unknown function	-4.91693	3.14e-10
PF3D7_1339000	N/A	conserved Plasmodium protein, unknown function	4.27957	3.16e-10
PF3D7_0506100	N/A	60S ribosomal subunit protein L24, putative	-2.04147	3.18e-10
PF3D7_1324400	PRELID	PRELI domain-containing protein, putative	-2.7484	3.22e-10
PF3D7_1208500	N/A	conserved Plasmodium protein, unknown function	2.35224	3.33e-10
PF3D7_0930900	NFU1	NifU-like protein, putative	1.87567	3.41e-10
PF3D7_1027700	CEN3	centrin-3	-2.54805	3.41e-10
PF3D7_0521800	N/A	AFG1-like ATPase, putative	2.036	3.56e-10
PF3D7_0605500	N/A	cyclin dependent kinase binding protein, putative	1.74717	3.57e-10
PF3D7_0629200	N/A	DnaJ protein, putative	-1.83193	3.62e-10
PF3D7_0818000	SNRNP27	U4/U6.U5 small nuclear ribonucleoprotein, putative	1.52725	3.63e-10
PF3D7_1362900	N/A	conserved Plasmodium protein, unknown function	3.1847	3.79e-10
PF3D7_1438100	SEC62	translocation protein SEC62, putative	-1.93207	3.83e-10
PF3D7_0917700	N/A	GPN-loop GTPase, putative	2.25678	3.84e-10
PF3D7_0408600	SIAP1	sporozoite invasion-associated protein 1	4.00548	3.9e-10
PF3D7_0609900	N/A	conserved Plasmodium protein, unknown function	1.45714	3.9e-10
PF3D7_1312100	N/A	GYF domain-containing protein, putative	1.44196	3.9e-10
PF3D7_1115800	N/A	conserved Plasmodium protein, unknown function	-2.58311	4.01e-10
PF3D7_0511800	INO1	inositol-3-phosphate synthase	-1.77932	4.04e-10
PF3D7_1223400	N/A	phospholipid-transporting ATPase, putative	-2.33159	4.13e-10
PF3D7_1408500	N/A	conserved Plasmodium protein, unknown function	-1.64406	4.22e-10
PF3D7_0820100	N/A	RNA-binding protein, putative	1.55403	4.24e-10
PF3D7_1474600	VMP1	vacuole membrane protein 1, putative	-2.12913	4.33e-10
PF3D7_0215100	N/A	RING zinc finger protein, putative	-2.03752	4.36e-10
PF3D7_1310200	N/A	conserved Plasmodium protein, unknown function	-1.75726	4.48e-10
PF3D7_1433800	N/A	conserved Plasmodium protein, unknown function	1.86588	4.5e-10
PF3D7_0923300	PLP3	perforin-like protein 3	4.96957	4.51e-10
PF3D7_0312900	N/A	hypothetical protein	3.55886	4.51e-10
PF3D7_1358000	N/A	patatin-like phospholipase, putative	1.61651	4.56e-10
PF3D7_0618100	N/A	conserved Plasmodium protein, unknown function	1.17107	4.6e-10
PF3D7_0812500	N/A	RNA-binding protein, putative	-1.40936	4.64e-10
PF3D7_0528000	UMP1	proteasome maturation factor UMP1, putative	-2.40038	4.86e-10
PF3D7_0825900	N/A	conserved Plasmodium protein, unknown function	3.36167	4.95e-10
PF3D7_1371500	N/A	probable protein, unknown function	-1.35154	5.04e-10
PF3D7_0405200	CERLI2	protein CERLI2	-2.0565	5.08e-10
PF3D7_0804000	N/A	cactin homolog, putative	-1.74598	5.09e-10
PF3D7_1349000	N/A	conserved Plasmodium protein, unknown function	2.51871	5.15e-10
PF3D7_1328000	N/A	conserved Plasmodium protein, unknown function	1.47175	5.27e-10
PF3D7_0914600	ELF1	transcription elongation factor 1, putative	-3.3632	5.27e-10
PF3D7_1128100	N/A	prefoldin subunit 5, putative	-2.54428	5.31e-10
PF3D7_1116100	N/A	serine esterase, putative	-1.06691	5.49e-10
PF3D7_1105200	WDR8	WD repeat-containing protein WRAP73, putative	2.6999	5.61e-10
PF3D7_0830800	SURF8.2	surface-associated interspersed protein 8.2 (SURFIN 8.2)	2.18874	5.64e-10
PF3D7_0605000	N/A	50S ribosomal protein L24, putative	2.09045	5.84e-10
PF3D7_1108700	Pfj2	heat shock protein J2	-2.3727	5.92e-10
PF3D7_0706000	N/A	importin-7, putative	-1.96145	5.92e-10
PF3D7_1246400	MTIP	myosin A-tail interacting protein	-4.04288	6.35e-10
PF3D7_0907000	N/A	conserved Plasmodium protein, unknown function	-3.65574	6.35e-10
PF3D7_0933500	N/A	gamma-tubulin complex component, putative	1.51419	6.85e-10
PF3D7_1034200	RPL27.1	ribosomal protein L27, putative	4.57078	7.01e-10
PF3D7_1453700	P23	HSP90 co-chaperone p23	-3.50787	7.14e-10
PF3D7_1342700	RPB12	DNA-directed RNA polymerases I, II, and III subunit RPABC4, putative	-2.20468	7.75e-10
PF3D7_0624500	APC11	anaphase-promoting complex subunit 11, putative	-3.08796	8.15e-10
PF3D7_0312400	GSK3	glycogen synthase kinase 3	-3.52992	8.2e-10
PF3D7_1332000	SYN5	syntaxin, Qa-SNARE family	-2.13846	8.22e-10
PF3D7_1478500	N/A	Plasmodium exported protein (PHISTa), unknown function, pseudogene	9.14331	8.26e-10
PF3D7_0827200	N/A	conserved Plasmodium protein, unknown function	4.15106	8.36e-10
PF3D7_1135800	N/A	conserved Plasmodium protein, unknown function	-1.24554	8.4e-10
PF3D7_1303000	ATPTG13	ATP synthase-associated protein, putative	-3.05139	8.44e-10
PF3D7_1107000	LSM4	U6 snRNA-associated Sm-like protein LSm4, putative	-2.95597	8.6e-10
PF3D7_0706600	N/A	conserved Plasmodium protein, unknown function	2.51157	8.66e-10
PF3D7_0928100	N/A	conserved Plasmodium protein, unknown function	3.42833	9.24e-10
PF3D7_API04700	SUFB	iron-sulfur cluster assembly protein SufB	12.6693	9.34e-10
PF3D7_1327100	N/A	conserved protein, unknown function	3.18473	9.36e-10
PF3D7_0522000	N/A	conserved Plasmodium protein, unknown function	-4.64269	9.67e-10
PF3D7_1134800	N/A	coatomer subunit delta	-0.801941	9.7e-10
PF3D7_0625600	PAP	poly(A) polymerase PAP, putative	3.19191	9.79e-10
PF3D7_1445700	N/A	conserved Plasmodium protein, unknown function	-2.3295	9.87e-10
PF3D7_1111500	N/A	acylphosphatase, putative	-3.2722	1e-09
PF3D7_0627700	N/A	transportin	-1.9121	1.03e-09
PF3D7_0724400	PAM18	mitochondrial import inner membrane translocase subunit TIM14, putative	-1.56709	1.05e-09
PF3D7_1311000	ISD11	protein ISD11	-2.52639	1.05e-09
PF3D7_1249700	N/A	conserved Plasmodium protein, unknown function	2.9974	1.06e-09
PF3D7_0113600	SURF1.2	surface-associated interspersed protein 1.2 (SURFIN 1.2), pseudogene	4.83907	1.07e-09
PF3D7_1461500	MND1	meiotic nuclear division protein 1, putative	3.92929	1.08e-09
PF3D7_0103500	N/A	conserved Plasmodium protein, unknown function	2.36714	1.08e-09
PF3D7_1246500	N/A	methyltransferase, putative	1.72713	1.08e-09
PF3D7_0527500	HIP	Hsc70-interacting protein	-2.45863	1.11e-09
PF3D7_0308200	CCT7	T-complex protein 1 subunit eta	-1.61307	1.12e-09
PF3D7_0616700	N/A	ras GTPAse, putative	1.68256	1.13e-09
PF3D7_0814700	N/A	conserved Plasmodium protein, unknown function	3.21311	1.15e-09
PF3D7_0511600	ARNP	apical rhoptry neck protein	-2.40092	1.18e-09
PF3D7_0404900	P41	6-cysteine protein P41	-1.90422	1.18e-09
PF3D7_0826400	CPT	cis-prenyltransferase	-2.52634	1.21e-09
PF3D7_0810600	DBP1	ATP-dependent RNA helicase DBP1, putative	-2.58133	1.22e-09
PF3D7_1447500	IMC20	inner membrane complex protein, putative	3.90175	1.25e-09
PF3D7_1007500	N/A	conserved Plasmodium protein, unknown function	-2.72419	1.3e-09
PF3D7_MIT04200	RNA8	ribosomal RNA fragment RNA8	4.48149	1.35e-09
PF3D7_1323200	N/A	V-type proton ATPase subunit G, putative	-3.70994	1.39e-09
PF3D7_1017900	RPN5	26S proteasome regulatory subunit p55, putative	-1.32922	1.48e-09
PF3D7_0629900	N/A	CRAL/TRIO domain-containing protein, putative	-1.86096	1.49e-09
PF3D7_0911200	N/A	conserved Plasmodium protein, unknown function	1.78371	1.5e-09
PF3D7_0411300	N/A	conserved Plasmodium protein, unknown function	2.018	1.58e-09
PF3D7_1309900	N/A	succinate dehydrogenase assembly factor 2, putative	2.93157	1.6e-09
PF3D7_0718700	N/A	conserved Plasmodium membrane protein, unknown function	2.14055	1.62e-09
PF3D7_1335500	N/A	DNA replication complex GINS protein, putative	4.94915	1.67e-09
PF3D7_1358900	N/A	GTP-binding protein, putative	-1.56404	1.72e-09
PF3D7_0523700	N/A	conserved Plasmodium membrane protein, unknown function	2.2561	1.73e-09
PF3D7_0421800	N/A	conserved Plasmodium protein, unknown function	5.72401	1.8e-09
PF3D7_1305200	ApiAP2	AP2 domain transcription factor, putative	2.09744	1.82e-09
PF3D7_1410900	N/A	ribosome maturation protein SBDS, putative	-1.05026	1.82e-09
PF3D7_0615100	ENR	enoyl-acyl carrier reductase	3.14518	1.83e-09
PF3D7_0108900	N/A	non-coding RNA	-6.34563	1.85e-09
PF3D7_0416900	N/A	conserved Plasmodium protein, unknown function	1.12148	1.9e-09
PF3D7_1352600	N/A	protein kinase, putative	1.96527	1.91e-09
PF3D7_1145500	ABCB3	ABC transporter B family member 3, putative	1.65661	1.92e-09
PF3D7_1234900	N/A	CHCH domain-containing protein, putative	-3.67956	1.96e-09
PF3D7_0313000	N/A	conserved Plasmodium protein, unknown function	-1.12593	1.97e-09
PF3D7_0906500	N/A	arginase	-2.035	1.98e-09
PF3D7_0307300	EB1	microtubule-associated protein RP/EB family, putative	3.83932	2.03e-09
PF3D7_1464400	N/A	zinc finger protein, putative	-2.07849	2.05e-09
PF3D7_0212900	ATEL1	arginyl-tRNA--protein transferase	-1.34028	2.07e-09
PF3D7_1201800	COX19	cytochrome c oxidase assembly protein COX19, putative	1.54625	2.1e-09
PF3D7_0932800	CSE1	importin alpha re-exporter, putative	-0.941971	2.1e-09
PF3D7_0518700	PUF1	mRNA-binding protein PUF1	2.71907	2.18e-09
PF3D7_1034900	MRScyt	methionine--tRNA ligase	-1.40497	2.18e-09
PF3D7_0504400	N/A	ATP-dependent helicase, putative	1.40244	2.25e-09
PF3D7_0935600	GIG	gametocytogenesis-implicated protein	-2.93615	2.29e-09
PF3D7_0620600	N/A	conserved Plasmodium protein, unknown function	2.143	2.3e-09
PF3D7_0821400	N/A	conserved Plasmodium protein, unknown function	-2.89448	2.36e-09
PF3D7_0624400	N/A	conserved protein, unknown function	-1.24003	2.43e-09
PF3D7_0817300	N/A	conserved Plasmodium protein, unknown function	2.02214	2.49e-09
PF3D7_1318200	G3PAT	glycerol-3-phosphate 1-O-acyltransferase	3.99444	2.51e-09
PF3D7_0425300	N/A	Plasmodium exported protein (PHISTa), unknown function, pseudogene	9.60555	2.56e-09
PF3D7_1461100	N/A	conserved Plasmodium protein, unknown function	1.77856	2.68e-09
PF3D7_0322800	N/A	conserved Plasmodium protein, unknown function	2.72049	2.69e-09
PF3D7_0829500	N/A	conserved Plasmodium protein, unknown function	2.6557	2.72e-09
PF3D7_1214400	EMC6	ER membrane protein complex subunit 6, putative	-2.36137	2.73e-09
PF3D7_1132700	mRPL2	50S ribosomal protein L2, putative	2.02174	2.77e-09
PF3D7_0721700	PSOP1	secreted ookinete protein, putative	3.10775	2.81e-09
PF3D7_1114500	N/A	conserved Plasmodium protein, unknown function	2.42723	2.84e-09
PF3D7_1107500	N/A	prefoldin, putative	-2.69607	2.88e-09
PF3D7_0110800	N/A	transcription initiation factor TFIIB, putative	-2.43482	2.98e-09
PF3D7_1413600	N/A	conserved Plasmodium protein, unknown function	2.85616	3.04e-09
PF3D7_1473000	N/A	conserved Plasmodium protein, unknown function	10.0523	3.15e-09
PF3D7_1306400	RPT4	26S protease regulatory subunit 10B, putative	-1.94449	3.28e-09
PF3D7_0311000	N/A	conserved Plasmodium protein, unknown function	4.42064	3.31e-09
PF3D7_1026900	HCS1	biotin--protein ligase 1	3.77741	3.36e-09
PF3D7_1410400	RAP1	rhoptry-associated protein 1	-3.82622	3.4e-09
PF3D7_1202800	N/A	DNA/RNA-binding protein, putative	-4.94638	3.42e-09
PF3D7_0923100	N/A	OTU domain-containing protein, putative	2.09827	3.55e-09
PF3D7_1451000	N/A	conserved Plasmodium protein, unknown function	1.31577	3.58e-09
PF3D7_1477900	ACS1b	acyl-CoA synthetase, pseudogene	4.19719	3.59e-09
PF3D7_1409400	N/A	conserved protein, unknown function	-2.05316	3.59e-09
PF3D7_1311100	N/A	meiosis-specific nuclear structural protein 1, putative	3.81457	3.65e-09
PF3D7_0613100	N/A	conserved Plasmodium protein, unknown function	-2.59198	3.76e-09
PF3D7_1446100	N/A	conserved Plasmodium protein, unknown function	3.30211	3.88e-09
PF3D7_0106600	N/A	conserved Plasmodium protein, unknown function	5.31531	3.89e-09
PF3D7_1107800	ApiAP2	AP2 domain transcription factor, putative	-1.76122	3.92e-09
PF3D7_0931100	N/A	nucleolar protein Nop52, putative	-1.52331	3.93e-09
PF3D7_0501700	APC3	anaphase-promoting complex subunit 3, putative	4.03763	3.99e-09
PF3D7_1139600	N/A	conserved Plasmodium protein, unknown function	2.81218	4e-09
PF3D7_0504300	N/A	conserved Plasmodium protein, unknown function	2.60586	4e-09
PF3D7_1329600	N/A	conserved Plasmodium protein, unknown function	-2.36262	4e-09
PF3D7_0706500	N/A	conserved Plasmodium protein, unknown function	-1.77883	4.03e-09
PF3D7_0922100	N/A	ubiquitin-like protein, putative	-1.60951	4.11e-09
PF3D7_1016900	ETRAMP10.3	early transcribed membrane protein 10.3	-5.65993	4.22e-09
PF3D7_1236500	N/A	conserved Plasmodium protein, unknown function	4.19398	4.31e-09
PF3D7_1403100	CAPD2	condensin complex subunit 1, putative	1.05232	4.43e-09
PF3D7_1368400	N/A	ribosomal protein L1, putative	-2.2861	4.47e-09
PF3D7_1249200	N/A	conserved Plasmodium protein, unknown function	2.8151	4.48e-09
PF3D7_0826900	N/A	conserved Plasmodium protein, unknown function	1.46633	4.57e-09
PF3D7_1129900	MFR5	major facilitator superfamily-related transporter, putative	1.30796	4.59e-09
PF3D7_1124800	RRS1	ribosome biogenesis regulatory protein, putative	-2.60998	4.62e-09
PF3D7_0913600	N/A	conserved Plasmodium protein, unknown function	0.830759	4.67e-09
PF3D7_0107700	N/A	dolichyl-diphosphooligosaccharide--protein glycosyltransferase subunit OST3/OST6, putative	1.96096	4.74e-09
PF3D7_1209600	PBGD	porphobilinogen deaminase	2.9054	4.76e-09
PF3D7_1219700	RKIP	raf kinase inhibitor	3.17728	4.76e-09
PF3D7_1459400	N/A	conserved protein, unknown function	-2.12538	4.77e-09
PF3D7_0923700	N/A	CFAP298 domain-containing protein, putative	2.4596	4.79e-09
PF3D7_0718800	N/A	conserved protein, unknown function	3.64462	4.84e-09
PF3D7_1130800	N/A	armadillo repeat protein PF16, putative	3.30555	4.92e-09
PF3D7_0823500	IMC1i	inner membrane complex protein 1i, putative	2.95216	5.02e-09
PF3D7_1005900	N/A	conserved protein, unknown function	1.78917	5.14e-09
PF3D7_0114200	EPF3	exported protein family 3	7.14905	5.18e-09
PF3D7_0819800	N/A	conserved Plasmodium protein, unknown function	1.85519	5.23e-09
PF3D7_1205600	N/A	tetratricopeptide repeat protein, putative	-3.49207	5.31e-09
PF3D7_0920900	PRP24	U4/U6 snRNA-associated-splicing factor, putative	-1.32937	5.38e-09
PF3D7_1216300	SRP19	signal recognition particle subunit SRP19	-3.18246	5.45e-09
PF3D7_1024200	N/A	RNA-binding protein, putative	1.86494	5.49e-09
PF3D7_0221300	N/A	Plasmodium exported protein, unknown function, pseudogene	10.1677	5.51e-09
PF3D7_1134000	HSP70-3	heat shock protein 70	-1.94011	5.51e-09
PF3D7_1434300	HOP	Hsp70/Hsp90 organizing protein	-1.83375	5.81e-09
PF3D7_1211700	MCM5	DNA replication licensing factor MCM5, putative	-1.17012	5.85e-09
PF3D7_0215800	ORC5	origin recognition complex subunit 5	2.29944	5.94e-09
PF3D7_0405900	ASP	apical sushi protein	-2.56406	5.94e-09
PF3D7_0525400	N/A	7-helix-1 protein	1.39497	5.96e-09
PF3D7_0311900	N/A	heptatricopeptide repeat-containing protein, putative	2.22286	6.16e-09
PF3D7_1009300	N/A	AMP-binding protein, putative	1.00911	6.2e-09
PF3D7_1108800	N/A	conserved Plasmodium protein, unknown function	2.28655	6.2e-09
PF3D7_0530900	FRM1	formin 1	1.49621	6.25e-09
PF3D7_1016400	FIKK10.1	serine/threonine protein kinase, FIKK family	-1.59023	6.3e-09
PF3D7_0807800	RPN10	26S proteasome regulatory subunit RPN10, putative	-1.33587	6.42e-09
PF3D7_1356400	N/A	phosphatase 2A regulatory subunit-related protein, putative	1.97283	6.44e-09
PF3D7_0303300	RPB6	DNA-directed RNA polymerases I, II, and III subunit RPABC2, putative	-1.93283	6.51e-09
PF3D7_0929500	N/A	CH domain-containing protein, putative	3.72184	6.58e-09
PF3D7_0604900	N/A	conserved Plasmodium protein, unknown function	2.16724	6.92e-09
PF3D7_1214000	N/A	conserved protein, unknown function	-2.09776	6.93e-09
PF3D7_1226900	PV2	parasitophorous vacuolar protein 2	1.71879	7.01e-09
PF3D7_1466300	RPN2	26S proteasome regulatory subunit RPN2, putative	-1.27215	7.01e-09
PF3D7_0106800	RAB5c	ras-related protein Rab-5C	-1.67367	7.01e-09
PF3D7_1212400	N/A	tetratricopeptide repeat protein, putative	1.29991	7.21e-09
PF3D7_0105600	N/A	FtsJ-like methyltransferase, putative	1.33361	7.24e-09
PF3D7_0205900	RPN1	26S proteasome regulatory subunit RPN1, putative	-1.42273	7.37e-09
PF3D7_0831100	SURF8.1	surface-associated interspersed protein 8.1 (SURFIN 8.1)	4.14039	7.46e-09
PF3D7_1020800	DLAT	dihydrolipoamide acyltransferase component E2	1.85018	7.74e-09
PF3D7_1304100	LigI	DNA ligase I	2.68267	7.75e-09
PF3D7_0730300	ApiAP2	AP2 domain transcription factor AP2-L, putative	-1.47325	7.8e-09
PF3D7_1368800	ERCC4	DNA repair endonuclease XPF, putative	1.79248	7.82e-09
PF3D7_0523000	MDR1	multidrug resistance protein 1	-1.44827	8e-09
PF3D7_0705900	N/A	ATP synthase subunit C, putative	-3.09916	8.02e-09
PF3D7_1247600	N/A	uroporphyrinogen-III synthase, putative	2.80121	8.14e-09
PF3D7_1423700	N/A	conserved Plasmodium protein, unknown function	-1.7254	8.22e-09
PF3D7_0304900	N/A	conserved protein, unknown function	2.94713	8.28e-09
PF3D7_1407800	PM4	plasmepsin IV	-2.75406	8.45e-09
PF3D7_0425000	N/A	Plasmodium exported protein, unknown function, pseudogene	11.1638	8.59e-09
PF3D7_1478200	N/A	Plasmodium exported protein, unknown function, pseudogene	8.9307	8.59e-09
PF3D7_0824800	N/A	conserved Plasmodium membrane protein, unknown function	-1.35941	8.6e-09
PF3D7_0320600	N/A	conserved protein, unknown function	-2.91924	8.78e-09
PF3D7_1132200	TCP1	T-complex protein 1 subunit alpha	-1.61002	8.98e-09
PF3D7_0511300	N/A	MORN repeat protein, putative	1.87618	9.15e-09
PF3D7_1139900	EMC8	ER membrane protein complex subunit 8, putative	-1.56615	9.4e-09
PF3D7_0824200	N/A	conserved Plasmodium protein, unknown function	1.52883	9.54e-09
PF3D7_1116800	HSP101	heat shock protein 101	-2.19489	9.72e-09
PF3D7_1250900	N/A	conserved protein, unknown function	1.50777	9.85e-09
PF3D7_1247900	UTP11	U3 small nucleolar RNA-associated protein 11, putative	-1.66409	9.92e-09
PF3D7_1022700	PLSCR	phospholipid scramblase	-2.77159	1.04e-08
PF3D7_1355500	PP5	serine/threonine protein phosphatase 5	-0.75471	1.06e-08
PF3D7_0105700	N/A	asparagine-rich antigen Pfa35-2	1.70118	1.07e-08
PF3D7_1202500	TGS1	trimethylguanosine synthase, putative	1.46988	1.08e-08
PF3D7_0609100	ZIP1	zinc transporter ZIP1, putative	-2.57406	1.08e-08
PF3D7_1472000	ISY1	pre-mRNA-splicing factor ISY1, putative	-2.97536	1.08e-08
PF3D7_0423500	GAPM2	glideosome associated protein with multiple membrane spans 2	-1.86848	1.1e-08
PF3D7_0206600	N/A	DNA-directed RNA polymerase III subunit RPC10, putative	-3.0626	1.1e-08
PF3D7_1309200	PPM6	protein phosphatase PPM6, putative	-1.11446	1.12e-08
PF3D7_0221000	N/A	Plasmodium exported protein, unknown function	6.38778	1.13e-08
PF3D7_1137300	N/A	CLPTM1 domain-containing protein, putative	-1.58545	1.16e-08
PF3D7_1117000	N/A	MFS domain-containing protein P115, putative	2.59215	1.23e-08
PF3D7_1366900	N/A	conserved protein, unknown function	-2.35955	1.28e-08
PF3D7_0627900	POP4	ribonuclease P protein subunit p29, putative	-1.79127	1.29e-08
PF3D7_0518400	CYC3	cyclin, putative	2.74611	1.32e-08
PF3D7_1206500	N/A	Tat binding protein 1(TBP-1)-interacting protein, putative	2.90908	1.32e-08
PF3D7_0308000	N/A	DNA polymerase delta small subunit, putative	1.13348	1.33e-08
PF3D7_1454700	6PGD	6-phosphogluconate dehydrogenase, decarboxylating	-1.50685	1.33e-08
PF3D7_0317500	EG5	kinesin-5	0.938672	1.36e-08
PF3D7_0217400	N/A	conserved protein, unknown function	-2.60213	1.4e-08
PF3D7_0205000	N/A	conserved Plasmodium protein, unknown function	2.18344	1.41e-08
PF3D7_1325500	N/A	conserved Plasmodium protein, unknown function	2.08862	1.44e-08
PF3D7_0609400	CLS	mitochondrial cardiolipin synthase, putative	1.02901	1.44e-08
PF3D7_1225800	UBA1	ubiquitin-activating enzyme E1	-1.14565	1.44e-08
PF3D7_1452200	N/A	aminomethyltransferase, putative	2.44148	1.46e-08
PF3D7_0613000	N/A	conserved Plasmodium protein, unknown function	-2.91057	1.46e-08
PF3D7_0812300	SSP3	sporozoite surface protein 3, putative	3.02306	1.47e-08
PF3D7_0816300	N/A	HAP2-GCS1 domain-containing protein, putative	2.15489	1.5e-08
PF3D7_0623900	N/A	ribonuclease H2 subunit A, putative	1.39857	1.54e-08
PF3D7_1234300	N/A	DNA polymerase epsilon subunit B, putative	0.837837	1.58e-08
PF3D7_0109700	RRP36	rRNA biogenesis protein RRP36, putative	-2.23286	1.58e-08
PF3D7_1018500	RDS3	pre-mRNA-splicing factor RDS3, putative	-3.13986	1.58e-08
PF3D7_1343400	RAD5	DNA repair protein RAD5, putative	2.38329	1.6e-08
PF3D7_0916500	UFD1	ubiquitin fusion degradation protein 1	-2.04756	1.6e-08
PF3D7_1008200	N/A	flap endonuclease, putative	2.63492	1.61e-08
PF3D7_1222400	ApiAP2	AP2 domain transcription factor	0.802327	1.61e-08
PF3D7_1033800	N/A	plasmepsin VII	4.26078	1.62e-08
PF3D7_1016500	N/A	Plasmodium exported protein (PHISTc), unknown function	2.81924	1.62e-08
PF3D7_1205400	N/A	kelch domain-containing protein, putative	1.41758	1.62e-08
PF3D7_0828100	N/A	conserved Plasmodium protein, unknown function	1.11876	1.64e-08
PF3D7_0926200	N/A	conserved Plasmodium protein, unknown function	-2.13853	1.64e-08
PF3D7_0320200	N/A	CPW-WPC family protein	3.40305	1.69e-08
PF3D7_0417800	CRK1	cdc2-related protein kinase 1	1.09795	1.71e-08
PF3D7_1317700	N/A	conserved Plasmodium protein, unknown function	-2.20638	1.73e-08
PF3D7_0318900	N/A	conserved protein, unknown function	-1.4699	1.75e-08
PF3D7_1413000	N/A	conserved Plasmodium protein, unknown function	5.39504	1.78e-08
PF3D7_0815700	Ub	ubiquitin	1.30339	1.79e-08
PF3D7_1468300	LRR14.1	leucine-rich repeat protein	2.26706	1.8e-08
PF3D7_1309300	PRPF3	U4/U6 small nuclear ribonucleoprotein PRP3, putative	-1.13827	1.84e-08
PF3D7_1211800	PfpUB	polyubiquitin	-3.01406	1.86e-08
PF3D7_1332300	TRAPPC2	trafficking protein particle complex subunit 2, putative	-0.999021	1.88e-08
PF3D7_1206200	EIF3C	eukaryotic translation initiation factor 3 subunit C, putative	-1.48698	1.88e-08
PF3D7_0110500	BDP3	bromodomain protein 3, putative	1.30896	1.93e-08
PF3D7_1409700	N/A	conserved protein, unknown function	1.54623	1.94e-08
PF3D7_1475600	BDP4	bromodomain protein 4, putative	-1.13372	1.94e-08
PF3D7_0922900	FabG	3-oxoacyl-[acyl-carrier-protein] reductase	3.06054	1.97e-08
PF3D7_1477200	N/A	Plasmodium exported protein (hyp15), unknown function	6.49866	1.98e-08
PF3D7_1212900	BDP2	bromodomain protein 2, putative	-1.89439	2.01e-08
PF3D7_1473200	N/A	DnaJ protein, putative	-2.20735	2.02e-08
PF3D7_1010400	N/A	MORN repeat protein, putative	2.72812	2.04e-08
PF3D7_1349600	N/A	conserved Plasmodium protein, unknown function	-1.55179	2.07e-08
PF3D7_1146300	N/A	conserved Plasmodium protein, unknown function	4.12182	2.12e-08
PF3D7_1314900	P44	general transcription factor IIH subunit 2	-1.42279	2.12e-08
PF3D7_1333800	N/A	Voldacs domain-containing protein, putative	-1.15017	2.2e-08
PF3D7_0810500	PPM7	protein phosphatase PPM7, putative	-1.30373	2.2e-08
PF3D7_1421600	N/A	conserved Plasmodium protein, unknown function	-0.955207	2.2e-08
PF3D7_1131500	N/A	conserved Plasmodium protein, unknown function	3.91979	2.24e-08
PF3D7_1435500	CLC	clathrin light chain, putative	-1.73399	2.26e-08
PF3D7_1014600	ADA2	transcriptional coactivator ADA2	-1.1947	2.28e-08
PF3D7_0619400	N/A	cell division cycle protein 48 homologue, putative	-1.50115	2.31e-08
PF3D7_1326500	N/A	conserved Plasmodium protein, unknown function	1.31625	2.35e-08
PF3D7_0915900	N/A	conserved Plasmodium protein, unknown function	-1.80995	2.35e-08
PF3D7_0403900	SET8	SET domain protein, putative	1.20769	2.37e-08
PF3D7_0208500	ACP	acyl carrier protein	-1.86998	2.4e-08
PF3D7_1022300	ZIPCO	ZIP domain-containing protein, putative	1.94153	2.41e-08
PF3D7_1457400	N/A	conserved Plasmodium protein, unknown function	1.31235	2.41e-08
PF3D7_1227400	N/A	conserved Plasmodium protein, unknown function	-0.927561	2.44e-08
PF3D7_1407300	PRP38B	pre-mRNA-splicing factor 38B, putative	-1.51714	2.44e-08
PF3D7_1349200	N/A	glutamate--tRNA ligase, putative	-0.988629	2.46e-08
PF3D7_1319600	N/A	ACDC domain-containing protein, putative	2.52539	2.5e-08
PF3D7_1366500	NDK	nucleoside diphosphate kinase	-2.51543	2.52e-08
PF3D7_1302100	G27/25	gamete antigen 27/25	-4.81934	2.54e-08
PF3D7_1422100	N/A	ribosomal protein L21, mitochondrial, putative	1.38605	2.58e-08
PF3D7_0317400	N/A	DNA replication complex GINS protein, putative	2.48059	2.59e-08
PF3D7_0403500	N/A	ubiquitin specific protease, putative	-0.896887	2.6e-08
PF3D7_0216200	N/A	Alba domain-containing protein, putative	-1.26659	2.64e-08
PF3D7_1122600	N/A	conserved Plasmodium protein, unknown function	2.14469	2.66e-08
PF3D7_0935300	N/A	phosphatidylinositol N-acetylglucosaminyltransferase subunit P, putative	-3.46624	2.7e-08
PF3D7_1234200	N/A	helicase, putative, pseudogene	1.1313	2.73e-08
PF3D7_1352200	UTP15	U3 small nucleolar RNA-associated protein 15, putative	-1.48016	2.79e-08
PF3D7_0212300	ERF1	eukaryotic peptide chain release factor subunit 1, putative	-1.26777	2.82e-08
PF3D7_1463500	N/A	fam-a protein	-2.67784	2.89e-08
PF3D7_1325900	N/A	conserved Plasmodium protein, unknown function	1.07649	2.9e-08
PF3D7_1356300	N/A	ubiquitin-conjugating enzyme E2, putative	-1.83227	2.94e-08
PF3D7_0104900	N/A	RNase MRP	-3.51897	3.05e-08
PF3D7_1471200	SulP	inorganic anion exchanger, inorganic anion antiporter	-1.8567	3.06e-08
PF3D7_1137400	N/A	UVB-resistance protein UVR8 homologue	1.25582	3.07e-08
PF3D7_0726900	TIM50	mitochondrial import inner membrane translocase subunit TIM50, putative	1.34888	3.12e-08
PF3D7_1475800	N/A	conserved Plasmodium protein, unknown function	2.71999	3.14e-08
PF3D7_0806800	N/A	V-type proton ATPase subunit a, putative	-1.37127	3.18e-08
PF3D7_0823600	LipB	lipoate-protein ligase B	3.65715	3.25e-08
PF3D7_1103500	N/A	CPW-WPC family protein	3.80798	3.34e-08
PF3D7_1010000	N/A	ribosomal protein L43, mitochondrial, putative	-1.4751	3.34e-08
PF3D7_0822600	SEC23	protein transport protein SEC23	-0.980959	3.37e-08
PF3D7_0201800	KAHsp40	knob associated heat shock protein 40	-3.30914	3.37e-08
PF3D7_1210100	SYN2	syntaxin, Qa-SNARE family	-1.5205	3.38e-08
PF3D7_0103200	NT4	nucleoside transporter 4	-1.4867	3.4e-08
PF3D7_0606200	PEX4	ubiquitin-conjugating enzyme E2 PEX4, putative	-2.56621	3.48e-08
PF3D7_1466200	HDP1	homeodomain-like protein HDP1	1.72553	3.53e-08
PF3D7_0615400	N/A	ribonuclease, putative	-0.858861	3.72e-08
PF3D7_1459800	N/A	bax inhibitor 1, putative	-2.55612	3.77e-08
PF3D7_1447600	N/A	conserved protein, unknown function	4.17066	3.84e-08
PF3D7_1134600	N/A	zinc finger protein, putative	1.70987	3.87e-08
PF3D7_0820400	N/A	conserved Plasmodium protein, unknown function	0.878589	3.92e-08
PF3D7_0708000	N/A	cytoskeleton associated protein, putative	1.36408	3.93e-08
PF3D7_0217600	N/A	conserved Plasmodium protein, unknown function	0.737202	3.96e-08
PF3D7_0510000	N/A	conserved Plasmodium protein, unknown function	1.58012	4.16e-08
PF3D7_1312300	N/A	ribosomal protein S35, mitochondrial, putative	2.50526	4.21e-08
PF3D7_0805200	GAMER	gamete release protein, putative	-5.01485	4.21e-08
PF3D7_1459500	N/A	conserved Plasmodium protein, unknown function	2.84639	4.25e-08
PF3D7_0812400	KARalpha	karyopherin alpha	-1.66854	4.26e-08
PF3D7_0406200	Pfs16	parasitophorous vacuole membrane protein S16	-5.92492	4.3e-08
PF3D7_1207900	N/A	conserved Plasmodium protein, unknown function	1.35968	4.35e-08
PF3D7_1126600	N/A	steryl ester hydrolase, putative	1.11624	4.42e-08
PF3D7_0422100	N/A	transmembrane emp24 domain-containing protein, putative	-1.54898	4.49e-08
PF3D7_1474800	N/A	proteasome subunit alpha type-1, putative	-1.89731	4.5e-08
PF3D7_0817900	HMGB2	high mobility group protein B2	-3.9626	4.55e-08
PF3D7_1039600	EPF1	exported protein family 1, pseudogene	7.38138	4.75e-08
PF3D7_1330800	N/A	RNA-binding protein, putative	-2.08068	4.79e-08
PF3D7_1309000	N/A	conserved protein, unknown function	-0.965419	4.8e-08
PF3D7_0825600	COA5	cytochrome c oxidase assembly factor 5, putative	1.83701	4.91e-08
PF3D7_0505000	N/A	MMS19-like protein, putative	1.46554	4.96e-08
PF3D7_1450800	N/A	conserved protein, unknown function	2.00248	4.98e-08
PF3D7_1349300	TKL3	tyrosine kinase-like protein	0.910533	5.02e-08
PF3D7_1015800	N/A	ribonucleoside-diphosphate reductase small chain, putative	-2.32055	5.02e-08
PF3D7_1124600	EK	ethanolamine kinase	-1.74877	5.04e-08
PF3D7_1430300	N/A	acid phosphatase, putative	1.41339	5.05e-08
PF3D7_1468500	DER1-1	derlin-1	-2.9954	5.21e-08
PF3D7_1464600	UIS2	serine/threonine protein phosphatase UIS2, putative	-1.67209	5.23e-08
PF3D7_1030000	SPT4	transcription elongation factor SPT4, putative	-4.92568	5.23e-08
PF3D7_0203400	N/A	conserved protein, unknown function	-3.21938	5.26e-08
PF3D7_1113800	N/A	conserved Plasmodium membrane protein, unknown function	-1.71485	5.39e-08
PF3D7_0912500	N/A	SAP domain-containing protein, putative	-1.76253	5.54e-08
PF3D7_0730400	IMP2	IMP1-like protein, putative	-3.50239	5.67e-08
PF3D7_1129600	N/A	phosphatidylinositol-4-phosphate 5-kinase, putative	3.04979	5.77e-08
PF3D7_0610300	N/A	non-coding RNA	5.98995	5.81e-08
PF3D7_1024400	N/A	conserved Plasmodium protein, unknown function	2.0381	6.04e-08
PF3D7_1221600	N/A	protein TSSC1, putative	1.41424	6.04e-08
PF3D7_0617300	N/A	RNA-binding protein, putative	-2.78569	6.12e-08
PF3D7_1025000	EPS15	Eps15-like protein	-1.5982	6.13e-08
PF3D7_0214000	CCT8	T-complex protein 1 subunit theta	-1.00134	6.13e-08
PF3D7_0506500	N/A	conserved Plasmodium protein, unknown function	1.05556	6.18e-08
PF3D7_0106400	N/A	pre-rRNA-processing protein TSR2, putative	-1.63661	6.26e-08
PF3D7_1342900	AP2-HS	AP2 domain transcription factor AP2-HS	1.27325	6.3e-08
PF3D7_0626300	FabB/FabF	3-oxoacyl-acyl-carrier protein synthase I/II	3.20436	6.46e-08
PF3D7_0607300	UROD	uroporphyrinogen III decarboxylase	1.6766	6.46e-08
PF3D7_1436500	N/A	GTP-binding protein, putative	1.13838	6.51e-08
PF3D7_1224500		histone chaperone ASF1	-1.45695	6.53e-08
PF3D7_1210200	N/A	zinc finger protein, putative	3.86773	6.62e-08
PF3D7_0416000	N/A	RNA-binding protein, putative	-2.75405	6.67e-08
PF3D7_1141100	N/A	conserved Plasmodium protein, unknown function	3.65792	6.71e-08
PF3D7_0703500	N/A	erythrocyte membrane-associated antigen	-1.38999	6.93e-08
PF3D7_0929200	N/A	RNA-binding protein, putative	-2.34204	6.93e-08
PF3D7_1414000	RPN13	26S proteasome regulatory subunit RPN13, putative	-3.19169	7.22e-08
PF3D7_0422000	N/A	steroid dehydrogenase, putative	-2.33063	7.27e-08
PF3D7_1460400	UCHL3	ubiquitin carboxyl-terminal hydrolase isozyme L3	-2.67682	7.35e-08
PF3D7_1314000	N/A	conserved protein, unknown function	2.03319	7.42e-08
PF3D7_0627000	N/A	conserved Plasmodium protein, unknown function	1.31704	7.47e-08
PF3D7_1008700	N/A	tubulin beta chain	-3.25672	7.59e-08
PF3D7_0713700	N/A	conserved Plasmodium protein, unknown function	-1.95351	7.73e-08
PF3D7_0501100	HSP40	co-chaperone J domain protein JDP	-2.87257	7.86e-08
PF3D7_1131300	N/A	conserved Plasmodium protein, unknown function	1.34511	7.88e-08
PF3D7_0208700	N/A	SHS2 domain-containing protein, putative	-1.93158	7.9e-08
PF3D7_1008600	N/A	zinc finger (CCCH type) protein, putative	2.55906	8.07e-08
PF3D7_0913400	N/A	elongation factor, putative	2.15329	8.07e-08
PF3D7_1118000	N/A	conserved Plasmodium protein, unknown function	-2.0907	8.33e-08
PF3D7_0529300	TIC22	apicoplast TIC22 protein	1.36201	8.44e-08
PF3D7_0506300	N/A	conserved protein, unknown function	1.35799	8.44e-08
PF3D7_1463800	N/A	ribosomal protein S6, mitochondrial, putative	1.33224	8.56e-08
PF3D7_0315100	eIF4E	eukaryotic translation initiation factor 4E	-1.04471	8.73e-08
PF3D7_1458100	PET117	protein PET117, putative	-3.37905	9.2e-08
PF3D7_1475500	CCp1	LCCL domain-containing protein	3.19957	9.26e-08
PF3D7_1112300	N/A	conserved Plasmodium protein, unknown function	1.36862	9.42e-08
PF3D7_1410000	EMC2	ER membrane protein complex subunit 2, putative	-1.20265	9.53e-08
PF3D7_1014500	N/A	conserved Plasmodium protein, unknown function	2.21063	9.63e-08
PF3D7_1000700	N/A	Plasmodium exported protein (PHISTa), unknown function, pseudogene	7.48297	9.66e-08
PF3D7_1222300	GRP94	endoplasmin, putative	-2.68491	9.66e-08
PF3D7_1437700	N/A	succinyl-CoA ligase, putative	1.42064	9.74e-08
PF3D7_0924900	ATAT	alpha-tubulin N-acetyltransferase, putative	2.44189	9.85e-08
PF3D7_0516000	N/A	RAP protein, putative	1.88283	9.85e-08
PF3D7_1466700	NIP7	60S ribosome subunit biogenesis protein NIP7, putative	-2.79421	9.88e-08
PF3D7_0530700	N/A	conserved Plasmodium protein, unknown function	0.978035	9.96e-08
PF3D7_0807600	N/A	conserved Plasmodium protein, unknown function	-1.23186	1e-07
PF3D7_1244000	N/A	glucose inhibited division protein a homologue, putative	1.19844	1.03e-07
PF3D7_0908800	N/A	mitochondrial carrier protein, putative	-1.17605	1.03e-07
PF3D7_0818400	FCF1	rRNA-processing protein FCF1, putative	-1.64876	1.03e-07
PF3D7_0506600	N/A	histone deacetylase, putative, pseudogene	2.11187	1.04e-07
PF3D7_1203000	ORC1	origin recognition complex subunit 1	0.657773	1.05e-07
PF3D7_1476000	N/A	conserved Plasmodium protein, unknown function	-2.7437	1.05e-07
PF3D7_0211200	RAB5a	ras-related protein Rab-5A	-1.25426	1.07e-07
PF3D7_1454000	N/A	RNA-binding protein, putative	0.917484	1.08e-07
PF3D7_0305400	N/A	conserved protein, unknown function	-1.71376	1.08e-07
PF3D7_API04900	N/A	large subunit ribosomal RNA	7.9343	1.1e-07
PF3D7_1311400	AP1M1	AP-1 complex subunit mu-1	-1.14827	1.1e-07
PF3D7_0711200	N/A	conserved Plasmodium protein, unknown function	1.86166	1.11e-07
PF3D7_0104600	N/A	conserved Plasmodium protein, unknown function	1.8386	1.15e-07
PF3D7_1347000	WDR92	WD repeat-containing protein 92, putative	2.43501	1.16e-07
PF3D7_MIT02300	CYTB	cytochrome b	3.56211	1.18e-07
PF3D7_1216600	CelTOS	cell traversal protein for ookinetes and sporozoites	4.48694	1.19e-07
PF3D7_1328200	N/A	conserved Plasmodium protein, unknown function	1.27203	1.19e-07
PF3D7_1319700	N/A	protein phosphatase PP2A regulatory subunit A, putative	1.11562	1.21e-07
PF3D7_0509000	alphaSNAP	alpha-soluble NSF attachment protein, putative	-1.9711	1.24e-07
PF3D7_1250000	FCF2	rRNA-processing protein FCF2, putative	-2.18695	1.24e-07
PF3D7_1007000	TMEM147	transmembrane protein 147, putative	-2.92897	1.24e-07
PF3D7_1462000	TLP1	thioredoxin-like protein	3.33478	1.25e-07
PF3D7_0716600	SufS	cysteine desulfurase	1.13193	1.26e-07
PF3D7_1207700	N/A	41-3 protein	3.46686	1.27e-07
PF3D7_1012300	QCR7	cytochrome b-c1 complex subunit 7, putative	-2.35002	1.29e-07
PF3D7_0423700	ETRAMP4	early transcribed membrane protein 4	-4.41462	1.32e-07
PF3D7_1456600	N/A	ribosomal protein L28, mitochondrial, putative	3.36703	1.33e-07
PF3D7_0906000	RNaseII	exoribonuclease II	1.37431	1.33e-07
PF3D7_1447400	N/A	conserved Plasmodium protein, unknown function	-1.44079	1.37e-07
PF3D7_0108800	N/A	mitochondrial carrier protein, putative	-2.22769	1.37e-07
PF3D7_1235600	SHMT	serine hydroxymethyltransferase	-1.55754	1.39e-07
PF3D7_1445600	N/A	RNA-binding protein, putative	-1.68974	1.39e-07
PF3D7_1413400	N/A	30S ribosomal protein S9, putative	1.05806	1.4e-07
PF3D7_0513200	N/A	CPSF domain-containing protein, putative	-0.914399	1.4e-07
PF3D7_1421150	N/A	C/D small nucleolar RNA	-4.77871	1.41e-07
PF3D7_1026200	N/A	conserved protein, unknown function	2.10827	1.44e-07
PF3D7_0630300	N/A	DNA polymerase epsilon catalytic subunit A, putative	1.30564	1.49e-07
PF3D7_0502700	N/A	conserved protein, unknown function	2.02892	1.5e-07
PF3D7_0933800	N/A	tubulin delta chain, putative	3.43664	1.51e-07
PF3D7_0916800	N/A	conserved Plasmodium protein, unknown function	-3.03458	1.52e-07
PF3D7_0926900	N/A	replication termination factor, putative	-2.40799	1.59e-07
PF3D7_1363400	DOA1	polyubiquitin binding protein, putative	-1.05733	1.63e-07
PF3D7_1430400	ATG5	autophagy protein 5, putative	1.79491	1.64e-07
PF3D7_1405000	N/A	conserved Plasmodium protein, unknown function	0.729279	1.71e-07
PF3D7_0603900	N/A	conserved Plasmodium protein, unknown function	2.24731	1.72e-07
PF3D7_0107000	CEN1	centrin-1	-3.39871	1.78e-07
PF3D7_0718300	CRMP2	cysteine repeat modular protein 2	7.01458	1.8e-07
PF3D7_1038900	N/A	esterase, putative	1.79317	1.8e-07
PF3D7_1369600	N/A	conserved Plasmodium protein, unknown function	1.01734	1.84e-07
PF3D7_0902900	N/A	early transcribed membrane protein, putative	2.9288	1.89e-07
PF3D7_0531000	N/A	SURF1 domain-containing protein, putative	1.12277	1.94e-07
PF3D7_1125200	N/A	ubiquitin-like domain-containing protein, putative	-1.60911	1.99e-07
PF3D7_1336700	PV3	parasitophorous vacuolar protein 3, putative	-2.73082	2.01e-07
PF3D7_1251100	N/A	conserved Plasmodium protein, unknown function	-1.67867	2.05e-07
PF3D7_0936100	ETRAMP9	early transcribed membrane protein	-2.46547	2.13e-07
PF3D7_0626900	N/A	ribosomal protein L46, mitochondrial, putative	1.34932	2.18e-07
PF3D7_1355600	PIP1	PhIL1 interacting protein PIP1	1.73707	2.29e-07
PF3D7_0902700	N/A	Plasmodium exported protein (PHISTb), unknown function, pseudogene	1.28335	2.3e-07
PF3D7_1212700	EIF3A	eukaryotic translation initiation factor 3 subunit A, putative	-2.01269	2.3e-07
PF3D7_1215200	CYP32	peptidyl-prolyl cis-trans isomerase	1.50934	2.31e-07
PF3D7_1432600	N/A	conserved Plasmodium protein, unknown function	1.20892	2.45e-07
PF3D7_0917100	OGG1	N-glycosylase/DNA lyase, putative	0.999692	2.49e-07
PF3D7_1218900	N/A	WD repeat-containing protein, putative	0.8218	2.68e-07
PF3D7_1023700	N/A	conserved Plasmodium protein, unknown function	4.46866	2.69e-07
PF3D7_1470500	PDEdelta	cGMP-specific 3',5'-cyclic phosphodiesterase delta	1.64874	2.7e-07
PF3D7_1345400	N/A	conserved Plasmodium protein, unknown function	0.822646	2.71e-07
PF3D7_0517800	DCX	apicortin	3.48974	2.77e-07
PF3D7_1011700	RAD23	DNA repair protein RAD23, putative	-0.963665	2.86e-07
PF3D7_1315900	N/A	exportin-T, putative	-1.19825	2.88e-07
PF3D7_0526400	N/A	conserved Plasmodium protein, unknown function	-1.55283	2.94e-07
PF3D7_0910600	YKT6.1	SNARE protein	-1.47982	2.94e-07
PF3D7_0910100	N/A	exportin-7, putative	-1.35386	2.95e-07
PF3D7_1117400	N/A	conserved Plasmodium protein, unknown function	-1.08308	2.99e-07
PF3D7_0201500	N/A	Plasmodium exported protein (hyp9), unknown function	-1.5264	3.04e-07
PF3D7_1325700	N/A	conserved Plasmodium protein, unknown function	-2.76936	3.05e-07
PF3D7_1425800	N/A	conserved Plasmodium protein, unknown function	1.24655	3.06e-07
PF3D7_1126500	N/A	WD repeat-containing protein, putative	-0.951479	3.07e-07
PF3D7_0423100	N/A	AP-4 complex subunit sigma, putative	-2.07391	3.08e-07
PF3D7_0509900	N/A	NSE4 domain-containing protein, putative	2.23743	3.11e-07
PF3D7_0315800	N/A	zinc finger protein, putative	-0.911454	3.12e-07
PF3D7_1144700	TIC20	apicoplast import protein Tic20, putative	-2.35552	3.12e-07
PF3D7_0813600	N/A	translation initiation factor SUI1, putative	-0.928493	3.16e-07
PF3D7_1348000	N/A	conserved Plasmodium protein, unknown function	1.76705	3.26e-07
PF3D7_0318800	N/A	triosephosphate isomerase, putative	3.69	3.29e-07
PF3D7_0106300	ATP6	calcium-transporting ATPase	-1.14923	3.29e-07
PF3D7_0309800	YTH2	YTH domain-containing protein 2	-1.31142	3.3e-07
PF3D7_1302900	N/A	conserved protein, unknown function	2.22313	3.36e-07
PF3D7_0705600	N/A	RNA helicase, putative	2.58418	3.38e-07
PF3D7_0502900	N/A	Tim10/DDP family zinc finger protein, putative	-2.77428	3.39e-07
PF3D7_0906800	N/A	conserved Plasmodium protein, unknown function	1.4494	3.4e-07
PF3D7_1122500	KIC10	protein KIC10	1.71574	3.42e-07
PF3D7_0612600	NCS6	cytoplasmic tRNA 2-thiolation protein 1, putative	-1.02059	3.42e-07
PF3D7_1339200	N/A	tRNA Proline	8.11538	3.45e-07
PF3D7_1116900	N/A	conserved protein, unknown function	2.26433	3.45e-07
PF3D7_1313900	N/A	ankyrin-repeat protein, putative	1.8155	3.53e-07
PF3D7_1343700	Kelch13	kelch protein K13	-1.20988	3.56e-07
PF3D7_0925100	N/A	conserved Plasmodium protein, unknown function	3.2875	3.58e-07
PF3D7_1347700	ECT	ethanolamine-phosphate cytidylyltransferase	-1.69431	3.59e-07
PF3D7_0303000	NSF	N-ethylmaleimide-sensitive fusion protein	3.10541	3.69e-07
PF3D7_1415700	SPT	serine palmitoyltransferase, putative	2.18407	3.73e-07
PF3D7_0512200	GS	glutathione synthetase	1.94638	3.79e-07
PF3D7_1401100	N/A	DnaJ protein, putative	-3.47648	3.8e-07
PF3D7_0822400	N/A	conserved Plasmodium protein, unknown function	1.3672	3.84e-07
PF3D7_1354500	ADSS	adenylosuccinate synthetase	-2.07672	3.9e-07
PF3D7_0607600	SAS6	spindle assembly abnormal protein 6, putative	-1.07377	3.91e-07
PF3D7_1408800	N/A	conserved Plasmodium protein, unknown function	3.72769	3.94e-07
PF3D7_1339400	ApiCOX14	cytochrome c oxidase subunit ApiCOX14, putative	-2.6085	4.09e-07
PF3D7_1403700	TRAM	translocation associated membrane protein, putative	1.33122	4.11e-07
PF3D7_1018800	N/A	conserved protein, unknown function	1.31079	4.13e-07
PF3D7_1005000	MRSapi	methionine--tRNA ligase, putative	1.35973	4.13e-07
PF3D7_0934600	N/A	conserved Plasmodium protein, unknown function	-2.48403	4.14e-07
PF3D7_1224400	N/A	WD repeat-containing protein, putative	-1.22253	4.17e-07
PF3D7_1015500	N/A	nucleotidyltransferase, putative	2.61433	4.19e-07
PF3D7_1431600	SCS-beta	succinate--CoA ligase [ADP-forming] subunit beta	0.819418	4.19e-07
PF3D7_1333700	CenH3	histone H3-like centromeric protein CSE4	-1.51001	4.2e-07
PF3D7_0933900	N/A	conserved Plasmodium protein, unknown function	-1.9543	4.31e-07
PF3D7_1401700	N/A	conserved Plasmodium protein, unknown function	3.34052	4.44e-07
PF3D7_1016800	N/A	Plasmodium exported protein (PHISTc), unknown function	-2.56843	4.47e-07
PF3D7_1350600	N/A	conserved Plasmodium protein, unknown function	3.39635	4.54e-07
PF3D7_0931600	N/A	conserved protein, unknown function	4.43038	4.67e-07
PF3D7_0403300	N/A	conserved Plasmodium protein, unknown function	-2.56808	4.86e-07
PF3D7_0207600	SERA5	serine repeat antigen 5	-3.94743	4.9e-07
PF3D7_1233050	OST4	dolichyl-diphosphooligosaccharide--protein glycosyltransferase subunit OST4, putative	-4.08563	5.09e-07
PF3D7_1405400	MutS	DNA mismatch repair protein, putative	1.96675	5.27e-07
PF3D7_1369300	N/A	conserved Plasmodium protein, unknown function	3.15936	5.29e-07
PF3D7_1360200	EMC3	ER membrane protein complex subunit 3, putative	-1.47217	5.3e-07
PF3D7_1145300	CRIPT	cysteine-rich PDZ-binding protein, putative	-2.00753	5.43e-07
PF3D7_0909200	POFUT2	GDP-fucose protein O-fucosyltransferase 2	2.9826	5.52e-07
PF3D7_1326900	N/A	conserved Plasmodium membrane protein, unknown function	1.08194	5.67e-07
PF3D7_1137500	N/A	ribosomal protein S14, apicoplast, putative	-2.03114	5.71e-07
PF3D7_0321900	CARL	cyclic amine resistance locus protein	-0.924848	5.88e-07
PF3D7_1125900	N/A	XTBD domain-containing protein, putative	-1.74988	5.97e-07
PF3D7_0629600	N/A	ribosomal RNA-processing protein 7, putative	-1.65403	5.97e-07
PF3D7_0528800	N/A	nuclear GTP-binding protein, putative	-0.998958	6.18e-07
PF3D7_0307700	N/A	conserved Plasmodium protein, unknown function	-0.933191	6.37e-07
PF3D7_0720000	CSL4	exosome complex component CSL4, putative	-1.10589	6.53e-07
PF3D7_0211500	N/A	GAF domain-related protein, putative	1.4134	6.56e-07
PF3D7_0921300	N/A	RAP protein, putative	2.17042	6.65e-07
PF3D7_0409000	N/A	conserved Plasmodium protein, unknown function	1.92919	6.68e-07
PF3D7_0221600	N/A	Plasmodium exported protein, unknown function, pseudogene	8.48703	6.7e-07
PF3D7_1112700	N/A	conserved Plasmodium protein, unknown function	2.33858	6.81e-07
PF3D7_1339900	ABCB5	ABC transporter B family member 5, putative	1.94475	6.82e-07
PF3D7_0414100	N/A	conserved Plasmodium membrane protein, unknown function	2.03762	6.91e-07
PF3D7_1128400	FPPS/GGPPS	bifunctional farnesyl/geranylgeranyl diphosphate synthase	-2.11282	6.91e-07
PF3D7_0724000	N/A	Rab GTPase activator and protein kinase, putative	1.39223	6.99e-07
PF3D7_1306300	N/A	SAM dependent methyltransferase, putative	1.94773	7.01e-07
PF3D7_0933000	N/A	CSTF domain-containing protein, putative	-0.714898	7.32e-07
PF3D7_0624600	ISWI	ISWI chromatin-remodeling complex ATPase	-1.67213	7.41e-07
PF3D7_1111800	N/A	peptidyl-prolyl cis-trans isomerase, putative	1.36643	7.46e-07
PF3D7_1357900	N/A	pyrroline-5-carboxylate reductase, putative	-1.50582	7.47e-07
PF3D7_0808300	N/A	ubiquitin regulatory protein, putative	-2.73263	7.48e-07
PF3D7_0726300	PMS1	DNA mismatch repair protein PMS1, putative	2.29296	7.54e-07
PF3D7_1205500	N/A	zinc finger protein, putative	-1.561	7.63e-07
PF3D7_1023900	CHD1	chromodomain-helicase-DNA-binding protein 1 homolog, putative	-1.41314	7.7e-07
PF3D7_1229300	PIC1	PhIL1-interacting candidate PIC1	-1.23761	7.73e-07
PF3D7_1239600	ThzK	hydroxyethylthiazole kinase	1.4093	7.82e-07
PF3D7_1303600	N/A	conserved Plasmodium protein, unknown function	-0.931666	8.14e-07
PF3D7_1211300	MCM8	DNA helicase MCM8, putative	1.15509	8.17e-07
PF3D7_0522200	TAF10	transcription initiation factor TFIID subunit 10, putative	-1.85671	8.17e-07
PF3D7_1251000	N/A	HSP20-like chaperone, putative	2.85256	8.23e-07
PF3D7_0202600	N/A	nucleic acid-binding protein, putative	1.25828	8.47e-07
PF3D7_1013500	PI-PLC	phosphoinositide-specific phospholipase C	0.909208	8.5e-07
PF3D7_0907800	N/A	ribosomal protein L35, apicoplast, putative	-2.23606	8.51e-07
PF3D7_1371000	N/A	18S ribosomal RNA	7.66683	8.62e-07
PF3D7_1247400	FKBP35	peptidyl-prolyl cis-trans isomerase FKBP35	-1.27477	8.83e-07
PF3D7_1451200	N/A	conserved Plasmodium protein, unknown function	-1.1982	8.93e-07
PF3D7_0913100	N/A	heptatricopeptide repeat-containing protein, putative	2.69485	8.97e-07
PF3D7_0936200	N/A	Plasmodium exported protein (hyp11), unknown function	-2.48196	9.08e-07
PF3D7_1369700	SNRPA1	U2 small nuclear ribonucleoprotein A', putative	-1.46193	9.08e-07
PF3D7_1112800	N/A	conserved protein, unknown function	1.85273	9.09e-07
PF3D7_1311200	N/A	transducin beta-like protein TBL1, putative	0.757319	9.11e-07
PF3D7_0404100	ApiAP2	AP2 domain transcription factor AP2-SP2, putative	2.97693	9.23e-07
PF3D7_1456100	SHMT	serine hydroxymethyltransferase	2.39195	9.38e-07
PF3D7_0721900	N/A	V-type ATPase V0 subunit e, putative	-1.83017	9.52e-07
PF3D7_1314700	N/A	pinin/SDK/MemA domain-containing protein, putative	1.13125	9.55e-07
PF3D7_1127000	N/A	protein phosphatase, putative	-1.22087	9.69e-07
PF3D7_0622900	AP2Tel	AP2 domain transcription factor AP2Tel	-1.00581	9.85e-07
PF3D7_0722200	RALP1	rhoptry-associated leucine zipper-like protein 1	-2.78385	9.87e-07
PF3D7_1140400	N/A	conserved Plasmodium protein, unknown function	-2.87413	1e-06
PF3D7_0319100	RBX1	E3 ubiquitin-protein ligase RBX1, putative	-2.32774	1e-06
PF3D7_0809700	RUVB1	RuvB-like helicase 1	2.06911	1.01e-06
PF3D7_0512500	N/A	conserved Plasmodium protein, unknown function	0.886805	1.01e-06
PF3D7_0309000	YVH1	dual specificity protein phosphatase	-1.30869	1.02e-06
PF3D7_0112100	PIMMS1	PIMMS1 protein	4.66265	1.06e-06
PF3D7_0220900	N/A	Plasmodium exported protein, unknown function, pseudogene	4.72608	1.07e-06
PF3D7_1357300	N/A	dynein light chain, putative	3.89966	1.08e-06
PF3D7_1140900	N/A	NdP1 protein, putative	1.45666	1.08e-06
PF3D7_0512300	MAT1	CDK-activating kinase assembly factor MAT1	-0.98297	1.08e-06
PF3D7_1230800	WTAP	pre-mRNA-splicing regulator WTAP, putative	-1.17886	1.08e-06
PF3D7_1114400	N/A	RAP protein, putative	1.77658	1.1e-06
PF3D7_0730200	N/A	AP-4 complex subunit beta, putative	1.70987	1.11e-06
PF3D7_1233000	EF-G	elongation factor G	1.58979	1.12e-06
PF3D7_0530200	PPT	phosphoenolpyruvate/phosphate translocator	1.34918	1.12e-06
PF3D7_0528100	N/A	AP-1/2 complex subunit beta, putative	-0.719237	1.12e-06
PF3D7_1006900	N/A	PPPDE peptidase, putative	-3.21089	1.14e-06
PF3D7_0418900	N/A	conserved protein, unknown function	1.44483	1.15e-06
PF3D7_0603000	N/A	SDE2 domain-containing protein, putative	-0.716859	1.18e-06
PF3D7_0722700	C3AP1	respiratory chain complex 3 associated protein 1	-2.04801	1.19e-06
PF3D7_1011000	ISP1	inner membrane complex sub-compartment protein 1	-2.35823	1.2e-06
PF3D7_1253900	N/A	Plasmodium exported protein (PHISTa), unknown function, pseudogene	10.7262	1.21e-06
PF3D7_1342200	N/A	conserved Plasmodium membrane protein, unknown function	1.13626	1.23e-06
PF3D7_1149100	N/A	Plasmodium exported protein, unknown function	-2.58403	1.23e-06
PF3D7_1206800	N/A	conserved Plasmodium protein, unknown function	1.14634	1.24e-06
PF3D7_0202100	LSAP2	liver stage associated protein 2	-3.76173	1.25e-06
PF3D7_1112200	COQ4	ubiquinone biosynthesis protein COQ4, putative	2.03445	1.26e-06
PF3D7_0928600	N/A	conserved Plasmodium protein, unknown function	-2.63459	1.27e-06
PF3D7_0601500	N/A	Plasmodium exported protein (PHISTb), unknown function	2.52678	1.28e-06
PF3D7_1435900	N/A	conserved Plasmodium protein, unknown function	1.69533	1.3e-06
PF3D7_1225100	api-IRS	isoleucine--tRNA ligase, putative	1.53449	1.3e-06
PF3D7_1328800	SIR2A	transcriptional regulatory protein sir2a	-1.91541	1.3e-06
PF3D7_0107800	MRE11	double-strand break repair protein MRE11	0.828851	1.33e-06
PF3D7_1239900	VPS16	vacuolar protein sorting-associated protein 16, putative	0.990065	1.35e-06
PF3D7_1460100	FCP	FYVE and coiled-coil domain-containing protein	1.73116	1.37e-06
PF3D7_1303300	N/A	conserved Plasmodium protein, unknown function	-1.01965	1.41e-06
PF3D7_1208600	TIM10	mitochondrial import inner membrane translocase subunit TIM10, putative	-1.39823	1.42e-06
PF3D7_1238500	N/A	conserved Plasmodium protein, unknown function	1.15985	1.43e-06
PF3D7_0515800	N/A	BolA-like protein, putative	-1.22621	1.44e-06
PF3D7_1019200	N/A	conserved Plasmodium protein, unknown function	3.51591	1.45e-06
PF3D7_1129500	N/A	A/G-specific adenine glycosylase, putative	1.2072	1.46e-06
PF3D7_0704000	N/A	conserved Plasmodium membrane protein, unknown function	2.02709	1.51e-06
PF3D7_0517600	CPbeta	F-actin-capping protein subunit beta, putative	1.94699	1.53e-06
PF3D7_0531500	N/A	non-coding RNA	-1.93538	1.54e-06
PF3D7_1368500	N/A	heptatricopeptide repeat-containing protein, putative	1.56725	1.56e-06
PF3D7_1209800	ATP11	ATP synthase mitochondrial F1 complex assembly factor 1, putative	-5.96189	1.56e-06
PF3D7_1303400	LisH	LisH domain-containing protein, putative	-0.94299	1.58e-06
PF3D7_0415500	CBP20	nuclear cap-binding protein subunit 2, putative	-1.30215	1.58e-06
PF3D7_0203900	N/A	5'-3' exonuclease, putative	1.07129	1.59e-06
PF3D7_1427600	MIT3	CorA-like Mg2+ transporter protein, putative	1.41197	1.6e-06
PF3D7_1246700	N/A	conserved Plasmodium protein, unknown function	0.704999	1.61e-06
PF3D7_1405600	RNR	ribonucleoside-diphosphate reductase small chain, putative	-1.242	1.61e-06
PF3D7_0723100	CPH1	protein CPH1, putative	3.33103	1.63e-06
PF3D7_1008000	HDA2	histone deacetylase 2	-1.2235	1.66e-06
PF3D7_1102100	N/A	Plasmodium exported protein, unknown function, pseudogene	9.90829	1.67e-06
PF3D7_0910400	N/A	selenide water dikinase, putative	0.820583	1.69e-06
PF3D7_1343200	N/A	tRNA guanosine-2'-O-methyltransferase, putative	-0.608245	1.69e-06
PF3D7_0306600	ATPTG17	ATP synthase-associated protein, putative	-1.96004	1.72e-06
PF3D7_1430700	GDH2	NADP-specific glutamate dehydrogenase	2.09117	1.75e-06
PF3D7_0424900	N/A	Plasmodium exported protein (PHISTa), unknown function	-2.24757	1.76e-06
PF3D7_1342300	N/A	tetratricopeptide repeat protein, putative	1.22154	1.78e-06
PF3D7_0209000	P230	6-cysteine protein P230	3.80685	1.79e-06
PF3D7_1034600	IF3b	translation initiation factor IF-3, putative	-1.14824	1.91e-06
PF3D7_0728000	eIF2alpha	eukaryotic translation initiation factor 2 subunit alpha	-0.713317	1.92e-06
PF3D7_0926300	N/A	protein kinase, putative	1.65937	1.94e-06
PF3D7_0111700	N/A	conserved protein, unknown function	-2.12487	1.94e-06
PF3D7_1103700	CK2beta1	casein kinase II beta chain	-1.23697	1.95e-06
PF3D7_1143200	N/A	DnaJ protein, putative	-1.63862	1.96e-06
PF3D7_0825800	N/A	PH-like domain-containing protein, putative	3.55491	1.99e-06
PF3D7_0528400	DHHC7	palmitoyltransferase DHHC7	-2.15153	1.99e-06
PF3D7_1035400	MSP3	merozoite surface protein 3	-3.14917	2.01e-06
PF3D7_0930800	N/A	conserved Plasmodium membrane protein, unknown function	1.11191	2.04e-06
PF3D7_0930600	CYP72	peptidyl-prolyl cis-trans isomerase	-0.88553	2.04e-06
PF3D7_0518200	MDM2	SWIB/MDM2 domain-containing protein	-2.46794	2.06e-06
PF3D7_0422600	N/A	conserved Plasmodium protein, unknown function	1.67211	2.08e-06
PF3D7_1348300	N/A	elongation factor Tu, putative	1.40652	2.1e-06
PF3D7_1435300	N/A	glutamate synthase [NADH], putative	1.41756	2.11e-06
PF3D7_0610500	N/A	peptidyl-tRNA hydrolase PTRHD1, putative	-1.79476	2.11e-06
PF3D7_1251400	N/A	conserved Plasmodium protein, unknown function	1.62002	2.14e-06
PF3D7_0301500	N/A	Plasmodium exported protein, unknown function	-1.40575	2.2e-06
PF3D7_1221400	IMC1h	inner membrane complex protein 1h, putative	3.29354	2.22e-06
PF3D7_0731000	N/A	non-coding RNA	-3.6286	2.23e-06
PF3D7_0203600	N/A	conserved Plasmodium protein, unknown function	1.68763	2.25e-06
PF3D7_1334400	MSRP4	MSP7-like protein	4.58013	2.26e-06
PF3D7_0707700	N/A	E3 ubiquitin-protein ligase, putative	-1.41665	2.27e-06
PF3D7_1029100	N/A	conserved Plasmodium protein, unknown function	3.14891	2.34e-06
PF3D7_1366800	N/A	phosphatidylserine synthase, putative	-1.4377	2.34e-06
PF3D7_1242000	QSOX	sulfhydryl oxidase, putative	1.54723	2.35e-06
PF3D7_1407500	TRM112	multifunctional methyltransferase subunit TRM112, putative	-2.18586	2.35e-06
PF3D7_0621300	PUF3	mRNA-binding protein PUF3	-1.2664	2.36e-06
PF3D7_1224600		cytochrome c heme lyase, putative	-1.68523	2.38e-06
PF3D7_0825700	CryPH	crystalloid-specific PH domain-containing protein, putative	3.4907	2.42e-06
PF3D7_0908700	N/A	tRNA pseudouridine synthase, putative	-2.10893	2.42e-06
PF3D7_0305200	N/A	GRIP domain-containing protein, putative	-1.12075	2.43e-06
PF3D7_0212800	MATE	multidrug efflux pump, putative	1.43043	2.46e-06
PF3D7_0623600	N/A	splicing factor-like protein 1, putative	-1.17278	2.46e-06
PF3D7_1249400	N/A	conserved Plasmodium protein, unknown function	-1.83621	2.46e-06
PF3D7_1321500	PDEbeta	3',5'-cyclic nucleotide phosphodiesterase beta	-1.75272	2.49e-06
PF3D7_1136800	N/A	DnaJ protein, putative	-1.10217	2.51e-06
PF3D7_1340500	N/A	conserved Plasmodium protein, unknown function	2.09935	2.57e-06
PF3D7_0106900	IspD	2-C-methyl-D-erythritol 4-phosphate cytidylyltransferase, putative	1.00718	2.58e-06
PF3D7_1107300	PAIP1	polyadenylate-binding protein-interacting protein 1, putative	-1.57008	2.58e-06
PF3D7_1432000	SYN11	syntaxin, Qa-SNARE family	-1.29729	2.58e-06
PF3D7_0410500	N/A	conserved Plasmodium protein, unknown function	3.31178	2.65e-06
PF3D7_0907500	N/A	conserved protein, unknown function	-3.08196	2.65e-06
PF3D7_1352000	N/A	GTP-binding protein, putative	0.90536	2.72e-06
PF3D7_1314400	N/A	conserved protein, unknown function	2.65535	2.74e-06
PF3D7_0717500	CDPK4	calcium-dependent protein kinase 4	-1.49171	2.74e-06
PF3D7_0519100	N/A	50S ribosomal protein L14, mitochondrial, putative	-2.0544	2.78e-06
PF3D7_0213000	N/A	conserved protein, unknown function	-1.84303	2.79e-06
PF3D7_1229900	N/A	conserved Plasmodium protein, unknown function	-1.76825	2.8e-06
PF3D7_1449400	MUS81	crossover junction endonuclease MUS81, putative	2.26847	2.82e-06
PF3D7_1411200	ROM8	rhomboid protease ROM8	-1.58602	2.83e-06
PF3D7_1025900	N/A	conserved protein, unknown function	-1.58165	2.84e-06
PF3D7_1106600	N/A	DEAD/DEAH box helicase, putative	1.88051	2.85e-06
PF3D7_1244700	N/A	conserved protein, unknown function	-1.56018	2.85e-06
PF3D7_1122200	JmjC3	JmjC domain-containing protein 3	-1.7831	2.87e-06
PF3D7_0302500	CLAG3.1	cytoadherence linked asexual protein 3.1	-3.28664	2.88e-06
PF3D7_1423000	NOG2	nucleolar GTP-binding protein 2, putative	-0.984153	2.89e-06
PF3D7_1119000	N/A	acyl-CoA-binding protein, putative	-1.11636	2.89e-06
PF3D7_1107100	N/A	nucleic acid binding protein, putative	-1.84114	2.9e-06
PF3D7_1015300	METAP1b	methionine aminopeptidase 1b, putative	-1.02856	2.91e-06
PF3D7_1232200	LPD1	dihydrolipoyl dehydrogenase, mitochondrial	1.39113	2.92e-06
PF3D7_1430600	N/A	endonuclease/exonuclease/phosphatase family protein, putative	1.0869	2.93e-06
PF3D7_0628800	GATB	glutamyl-tRNA(Gln) amidotransferase subunit B	1.78176	2.93e-06
PF3D7_MIT01400	COX3	cytochrome c oxidase subunit 3	3.52483	2.98e-06
PF3D7_0114900	N/A	Plasmodium exported protein, unknown function, pseudogene	4.19645	3.02e-06
PF3D7_1426400	N/A	MORN repeat protein, putative	2.30733	3.03e-06
PF3D7_0930500	DGK1	diacylglycerol kinase, putative	-1.1762	3.03e-06
PF3D7_0905100	NUP221	nucleoporin NUP221, putative	1.48852	3.04e-06
PF3D7_1440300	PBGS	porphobilinogen synthase	1.43021	3.05e-06
PF3D7_0702000	N/A	Plasmodium exported protein (hyp12), unknown function	-2.89841	3.09e-06
PF3D7_1440000	N/A	conserved Plasmodium protein, unknown function	0.986024	3.1e-06
PF3D7_0801800	N/A	mannose-6-phosphate isomerase, putative	-1.30013	3.1e-06
PF3D7_1437200	N/A	ribonucleoside-diphosphate reductase large subunit, putative	-1.30432	3.11e-06
PF3D7_0529400	N/A	conserved Plasmodium protein, unknown function	-1.41776	3.13e-06
PF3D7_0925800	UPF2	regulator of nonsense transcripts 2, putative	0.708914	3.15e-06
PF3D7_1428900	N/A	conserved Plasmodium protein, unknown function	0.890329	3.21e-06
PF3D7_1007700	AP2-I	AP2 domain transcription factor AP2-I	-1.5378	3.22e-06
PF3D7_0722300	N/A	ubiquitin carboxyl-terminal hydrolase, putative	-0.591053	3.27e-06
PF3D7_1336000	N/A	conserved Plasmodium protein, unknown function	-0.873091	3.29e-06
PF3D7_1321900	N/A	conserved protein, unknown function	-1.50739	3.33e-06
PF3D7_0923500	N/A	cyclin-dependent kinases regulatory subunit, putative	-1.63463	3.33e-06
PF3D7_1013900	N/A	translation initiation factor eIF-2B subunit delta, putative	-0.893248	3.38e-06
PF3D7_1221700	N/A	FbpA domain protein, putative	1.91208	3.43e-06
PF3D7_1102200	ECIJP	erythrocyte cytoskeleton-interacting J protein	5.53133	3.55e-06
PF3D7_1411700	N/A	methyltransferase, putative	1.72628	3.57e-06
PF3D7_0221650	N/A	Plasmodium exported protein, unknown function, pseudogene	8.56813	3.59e-06
PF3D7_1142200	N/A	conserved Plasmodium protein, unknown function	1.86631	3.59e-06
PF3D7_1309120	N/A	non-coding RNA	-1.7369	3.61e-06
PF3D7_1126100	ATG7	autophagy-related protein 7, putative	2.46233	3.72e-06
PF3D7_1450400	N/A	E3 ubiquitin-protein ligase ZNF598, putative	-0.844234	3.76e-06
PF3D7_0105000	N/A	non-coding RNA	-2.3213	3.76e-06
PF3D7_1414600	Pgt1	mRNA-capping enzyme subunit alpha	0.705313	3.79e-06
PF3D7_1225300	N/A	rRNA-processing protein FCF1, putative	-1.24635	3.79e-06
PF3D7_0812200	N/A	trypsin-like serine protease, putative	2.05926	3.8e-06
PF3D7_0720100	ESF2	pre-rRNA-processing protein ESF2, putative	-0.959102	3.8e-06
PF3D7_1345300	ApiCOX16	cytochrome c oxidase subunit ApiCOX16, putative	-2.3946	3.81e-06
PF3D7_1344600	LipA	lipoyl synthase	1.2626	3.85e-06
PF3D7_1445800	N/A	conserved Plasmodium membrane protein, unknown function	2.50332	3.87e-06
PF3D7_1311700	N/A	cytochrome c, putative	-1.41456	3.88e-06
PF3D7_0623800	TKL4	tyrosine kinase-like protein, putative	-1.69172	3.93e-06
PF3D7_1417400	EPAC	rap guanine nucleotide exchange factor, putative, pseudogene	1.64069	3.97e-06
PF3D7_0723500	N/A	dynactin subunit 5, putative	1.75113	4.01e-06
PF3D7_1350300	N/A	conserved protein, unknown function	-1.96723	4.05e-06
PF3D7_1202200	PIC	mitochondrial phosphate carrier protein	-1.21261	4.08e-06
PF3D7_1031500	DDX3X	ATP-dependent DNA helicase DDX3X	-2.03776	4.08e-06
PF3D7_0410300	PPM1	protein phosphatase PPM1, putative	1.27751	4.13e-06
PF3D7_1133100	N/A	conserved Plasmodium protein, unknown function	-1.13793	4.15e-06
PF3D7_1366000	N/A	conserved Plasmodium protein, unknown function	-2.35452	4.2e-06
PF3D7_0623500	SOD2	superoxide dismutase [Fe]	-1.87316	4.24e-06
PF3D7_1322500	DHHC5	palmitoyltransferase DHHC5	-1.43728	4.26e-06
PF3D7_1320900	N/A	RNA-binding protein, putative	-1.53868	4.31e-06
PF3D7_0720700	PX1	phosphoinositide-binding protein PX1	-1.51647	4.37e-06
PF3D7_1318600	N/A	thioredoxin, putative	1.63691	4.38e-06
PF3D7_1200800	FIKK12	serine/threonine protein kinase, FIKK family	1.27547	4.38e-06
PF3D7_1133800	N/A	RNA (uracil-5-)methyltransferase, putative	-1.29371	4.38e-06
PF3D7_1142700	N/A	methyltransferase, putative	-1.23582	4.45e-06
PF3D7_1450500	N/A	conserved Plasmodium protein, unknown function	1.22632	4.47e-06
PF3D7_1245200	N/A	conserved Plasmodium membrane protein, unknown function	1.17321	4.48e-06
PF3D7_0914000	N/A	pseudouridylate synthase, putative	1.62257	4.5e-06
PF3D7_1429800	N/A	coatomer subunit beta, putative	-0.842882	4.51e-06
PF3D7_0513900	N/A	conserved protein, unknown function	0.964951	4.62e-06
PF3D7_0705500	N/A	inositol-phosphate phosphatase, putative	-1.38682	4.73e-06
PF3D7_1035200	N/A	S-antigen	-5.50931	4.96e-06
PF3D7_1363600	N/A	conserved Plasmodium protein, unknown function	1.82191	5.05e-06
PF3D7_0804200	N/A	Plasmodium RNA of unknown function RUF3	-2.90821	5.19e-06
PF3D7_1428000	N/A	conserved Plasmodium membrane protein, unknown function	-1.38219	5.24e-06
PF3D7_0722400	OLA1	Obg-like ATPase 1, putative	-1.60332	5.3e-06
PF3D7_1028800	N/A	conserved protein, unknown function	-2.36961	5.32e-06
PF3D7_1331900	N/A	small nucleolar RNA snoR18	-5.93035	5.36e-06
PF3D7_0529700	N/A	heptatricopeptide repeat-containing protein, putative	1.89457	5.41e-06
PF3D7_1407700	N/A	conserved protein, unknown function	2.87779	5.41e-06
PF3D7_1345100	TRX2	thioredoxin 2	-2.81557	5.5e-06
PF3D7_1302200	UIS3	protein UIS3	2.80642	5.52e-06
PF3D7_1017700	N/A	conserved Plasmodium protein, unknown function	1.58866	5.52e-06
PF3D7_1229500	CCT3	T-complex protein 1 subunit gamma	-1.27772	5.53e-06
[truncated: 3,312 more rows]

## Sheet: CI_GGI VS LS sexual
	Table S3-3:	List of differentially expressed genes following comparison of clinical isolate group 1 (CI:GGI) gametocytes to LS gametocytes
Gene ID	Gene Name	Product Description	Log2FoldChange	Adj. P_Value
PF3D7_API02400	ORF91	probable protein, unknown function	12.2395	1.75e-12
PF3D7_API02600	RPS11	apicoplast ribosomal protein S11	9.69387	5.49e-14
PF3D7_API01600	RPS19	apicoplast ribosomal protein S19	9.46792	7.62e-11
PF3D7_MIT02600	RNA4	ribosomal RNA fragment RNA4	9.12909	1.12e-08
PF3D7_MIT01300	RNA10	ribosomal RNA fragment RNA10	8.98524	2.25e-09
PF3D7_1016900	ETRAMP10.3	early transcribed membrane protein 10.3	8.84636	1.15e-22
PF3D7_0406200	Pfs16	parasitophorous vacuole membrane protein S16	8.64752	1.03e-17
PF3D7_MIT01000	SSUB	small subunit ribosomal RNA fragment B	8.62281	6.54e-11
PF3D7_MIT03300	RNA7	ribosomal RNA fragment RNA7	8.28112	2.87e-07
PF3D7_MIT01600	SSUE	small subunit ribosomal RNA fragment E	8.22482	1.33e-07
PF3D7_API02100	RPS8	apicoplast ribosomal protein S8	8.17161	7.94e-08
PF3D7_API02200	RPL6.1	apicoplast ribosomal protein L6	8.0427	8.66e-10
PF3D7_API03800	ORF79	probable protein, unknown function	8.01048	1.33e-12
PF3D7_MIT01100	RNA1	ribosomal RNA fragment RNA1	7.8578	2.39e-07
PF3D7_API02300	RPS5	apicoplast ribosomal protein S5	7.83989	8.93e-16
PF3D7_1130310	N/A	small nucleolar RNA snoR14a	7.82183	9.33e-08
PF3D7_API01400	RPL23.1	ribosomal protein L23, putative	7.74413	3.73e-06
PF3D7_MIT02900	RNA12	ribosomal RNA fragment RNA12	7.72403	1.31e-07
PF3D7_MIT04100	LSUD	large subunit ribosomal RNA fragment D	7.43213	3.03e-06
PF3D7_API03500	RPL11	apicoplast ribosomal protein L11, putative	7.26806	8.56e-06
PF3D7_1424700	N/A	small nucleolar RNA snoR29	7.26261	1.18e-11
PF3D7_API01900	RPS17	apicoplast ribosomal protein S17	7.23965	1.18e-06
PF3D7_MIT00900	LSUG	large subunit ribosomal RNA fragment G	7.18551	8.64e-09
PF3D7_API02800	RPS7	apicoplast ribosomal protein S7	7.0387	5.12e-10
PF3D7_1105100	H2B	histone H2B	6.81622	5.96e-21
PF3D7_MIT02700	RNA5	ribosomal RNA fragment RNA5	6.8037	1.48e-06
PF3D7_API01700	RPS3	ribosomal protein S3, putative	6.79506	3.69e-10
PF3D7_1341100	N/A	U6 spliceosomal RNA	6.78163	5.99e-06
PF3D7_1308300	RPS27	40S ribosomal protein S27	6.67992	2.55e-22
PF3D7_1236800	ICMT	protein-S-isoprenylcysteine O-methyltransferase	6.61534	3.99e-06
PF3D7_1413300	N/A	conserved Plasmodium protein, unknown function	6.61292	4.71e-12
PF3D7_1209800	ATP11	ATP synthase mitochondrial F1 complex assembly factor 1, putative	6.456	2.32e-07
PF3D7_API02500	RPL36	apicoplast ribosomal protein L36	6.43726	0.00230023
PF3D7_1105000	H4	histone H4	6.3223	2.63e-19
PF3D7_0532000	N/A	28S ribosomal RNA	6.20203	3.51e-11
PF3D7_0617800	H2A	histone H2A	6.18659	2.05e-19
PF3D7_MIT03600	SSUD	small subunit ribosomal RNA fragment D	6.14852	0.000446143
PF3D7_1232800	N/A	conserved Plasmodium protein, unknown function	6.13815	1.29e-05
PF3D7_1331900	N/A	small nucleolar RNA snoR18	6.00791	8.69e-06
PF3D7_0219200	RPS30	40S ribosomal protein S30	5.9615	3.85e-15
PF3D7_1216500	MDV1	male development gene 1	5.93182	1.49e-11
PF3D7_1006200	ALBA3	DNA/RNA-binding protein Alba 3	5.8101	4.03e-13
PF3D7_0108900	N/A	non-coding RNA	5.78495	1.09e-08
PF3D7_0306300	GRX1	glutaredoxin 1	5.6155	1.59e-16
PF3D7_0709050	N/A	small nucleolar RNA	5.55397	5.77e-10
PF3D7_1144300	RPL41	60S ribosomal protein L41	5.37616	1.75e-12
PF3D7_0522000	N/A	conserved Plasmodium protein, unknown function	5.35909	1.09e-13
PF3D7_1144000	RPS21	40S ribosomal protein S21	5.34972	9.6e-18
PF3D7_1424800	N/A	non-coding RNA	5.33628	4e-12
PF3D7_1425000	N/A	Plasmodium RNA of unknown function RUF4	5.32098	3.57e-08
PF3D7_MIT02000	RNA3	ribosomal RNA fragment RNA3	5.17717	1.07e-06
PF3D7_1006300	N/A	conserved Plasmodium protein, unknown function	5.16496	5e-10
PF3D7_1466500	N/A	conserved Plasmodium protein, unknown function	5.1277	4.91e-10
PF3D7_1103100	RPP1	60S acidic ribosomal protein P1, putative	5.10904	6.45e-16
PF3D7_1421150	N/A	C/D small nucleolar RNA	5.09871	4.7e-09
PF3D7_1302100	G27/25	gamete antigen 27/25	5.08222	3.04e-10
PF3D7_0210100	RPL37A	60S ribosomal protein L37ae, putative	5.05942	8.77e-16
PF3D7_0617900	H3.3	histone H3 variant	5.03152	8.13e-16
PF3D7_0306900	N/A	40S ribosomal protein S23, putative	5.03121	3.42e-17
PF3D7_1202800	N/A	DNA/RNA-binding protein, putative	5.0236	1.49e-09
PF3D7_0814200	ALBA1	DNA/RNA-binding protein Alba 1	5.02287	6.18e-17
PF3D7_1203900	UBC	ubiquitin-conjugating enzyme E2	5.01468	1.59e-14
PF3D7_1421200	RPS25	40S ribosomal protein S25	4.99129	9.6e-18
PF3D7_0818900	HSP70	heat shock protein 70	4.98524	1.16e-15
PF3D7_API02700	RPS12	apicoplast ribosomal protein S12	4.92738	8.23e-09
PF3D7_0817900	HMGB2	high mobility group protein B2	4.82559	1.16e-12
PF3D7_0821700	N/A	60S ribosomal protein L22, putative	4.81904	5.06e-11
PF3D7_0726000	N/A	28S ribosomal RNA	4.78991	2.56e-06
PF3D7_1309100	N/A	60S ribosomal protein L24, putative	4.6939	6.07e-14
PF3D7_0818200	14-3-3I	14-3-3 protein	4.63944	1.2e-14
PF3D7_0920500	N/A	ADP-ribosylation factor, putative	4.58181	9.17e-14
PF3D7_1008700	N/A	tubulin beta chain	4.5754	6.78e-16
PF3D7_1460300	RPL29	60S ribosomal protein L29, putative	4.5414	3.06e-12
PF3D7_0219000	N/A	small nucleolar RNA snoR01	4.47063	1.34e-08
PF3D7_1019400	N/A	60S ribosomal protein L30e, putative	4.44145	1.38e-13
PF3D7_0422300	N/A	alpha tubulin 2	4.44137	7.49e-12
PF3D7_1030000	SPT4	transcription elongation factor SPT4, putative	4.40511	4.99e-07
PF3D7_0304400	RPL44	60S ribosomal protein L44	4.40432	6.08e-13
PF3D7_0610400	H3	histone H3	4.39642	4.97e-06
PF3D7_1310700	PIC5	PhIL1-interacting candidate PIC5	4.3864	1.43e-08
PF3D7_0708400	HSP90	heat shock protein 90	4.37747	1.37e-14
PF3D7_1010700	N/A	dolichyl-phosphate-mannose--protein mannosyltransferase, putative	4.33014	4.56e-14
PF3D7_0816800	DMC1	meiotic recombination protein DMC1, putative	4.30687	2.04e-07
PF3D7_1031000	P25	ookinete surface protein P25	4.30593	6.05e-07
PF3D7_0504500	N/A	MOLO1 domain-containing protein, putative	4.29924	2.77e-08
PF3D7_0423700	ETRAMP4	early transcribed membrane protein 4	4.27224	4.38e-08
PF3D7_1362600	N/A	conserved protein, unknown function	4.26939	5.45e-09
PF3D7_0802900	N/A	conserved Plasmodium protein, unknown function	4.26837	1.09e-11
PF3D7_0312400	GSK3	glycogen synthase kinase 3	4.23763	3.31e-15
PF3D7_0519200	N/A	V-type proton ATPase 16 kDa proteolipid subunit	4.2187	1.59e-13
PF3D7_0110000	N/A	conserved Plasmodium protein, unknown function	4.21114	4.47e-12
PF3D7_1217500	N/A	conserved Plasmodium protein, unknown function	4.21092	1.64e-15
PF3D7_0320900	H2A.Z	histone H2A.Z	4.21025	2.2e-15
PF3D7_0829300	LSM8	U6 snRNA-associated Sm-like protein LSm8, putative	4.18526	7.25e-11
PF3D7_0219400	N/A	ribosome associated membrane protein RAMP4, putative	4.18036	2.74e-10
PF3D7_1412900	N/A	ubiquitin-conjugating enzyme E2, putative	4.16971	6.78e-16
PF3D7_1124900	RPL35	60S ribosomal protein L35, putative	4.16063	3.76e-11
PF3D7_1221100	N/A	conserved Plasmodium protein, unknown function	4.14359	7.33e-12
PF3D7_0217300	AP2S	AP-2 complex subunit sigma, putative	4.09837	2.05e-19
PF3D7_1461700	N/A	conserved Plasmodium protein, unknown function	4.09004	2.26e-12
PF3D7_0705700	N/A	40S ribosomal protein S29, putative	4.05787	4.83e-11
PF3D7_1109700	N/A	small nucleolar RNA snoR11	4.05115	1.83e-07
PF3D7_1424900	N/A	small nucleolar RNA snoR30	4.04254	3.22e-10
PF3D7_API04500	ORF101	hypothetical protein	4.03686	0.202092
PF3D7_0903200	RAB7	ras-related protein RAB7	4.02546	1.59e-13
PF3D7_0104900	N/A	RNase MRP	4.00966	3.08e-11
PF3D7_1365900	N/A	ubiquitin-60S ribosomal protein L40	4.00187	3.47e-13
PF3D7_1431700	N/A	60S ribosomal protein L14, putative	3.99127	1.76e-12
PF3D7_0618300	N/A	60S ribosomal protein L27a, putative	3.99116	4.43e-15
PF3D7_0530750	DPM3	dolichol-phosphate mannosyltransferase subunit 3, putative	3.98965	0.00560728
PF3D7_0316800	N/A	40S ribosomal protein S15A, putative	3.98382	6.4e-13
PF3D7_1018400	N/A	conserved Plasmodium protein, unknown function	3.98246	2.07e-08
PF3D7_1246200	ACT1	actin I	3.97847	1.78e-12
PF3D7_1006900	N/A	PPPDE peptidase, putative	3.9771	1.22e-10
PF3D7_1222800	N/A	conserved Plasmodium protein, unknown function	3.97269	1.3e-08
PF3D7_API03000	ORF78	probable protein, unknown function	3.96052	2.68e-05
PF3D7_API04600	ORF51	hypothetical protein	3.95233	0.0769384
PF3D7_1424500	N/A	small nucleolar RNA snoR27	3.94605	1.3e-09
PF3D7_1205600	N/A	tetratricopeptide repeat protein, putative	3.94385	2.02e-12
PF3D7_0415900	N/A	60S ribosomal protein L15, putative	3.93465	9.36e-16
PF3D7_1462800	GAPDH	glyceraldehyde-3-phosphate dehydrogenase	3.92315	1.6e-12
PF3D7_1020900	ARF1	ADP-ribosylation factor 1	3.88333	1.38e-13
PF3D7_1038000	N/A	antigen UB05	3.86109	1.11e-10
PF3D7_0817500	HINT1	histidine triad nucleotide-binding protein 1	3.86107	6.27e-10
PF3D7_1126200	RPS18	40S ribosomal protein S18, putative	3.83474	2.47e-15
PF3D7_1234900	N/A	CHCH domain-containing protein, putative	3.82901	2.76e-11
PF3D7_1203800	N/A	non-coding RNA	3.82828	2.82e-09
PF3D7_1345100	TRX2	thioredoxin 2	3.80578	6.66e-11
PF3D7_1135700	N/A	conserved Plasmodium protein, unknown function	3.80307	0.0187509
PF3D7_0814100	N/A	conserved Plasmodium protein, unknown function	3.80001	8.99e-10
PF3D7_1453700	P23	HSP90 co-chaperone p23	3.79556	1.14e-12
PF3D7_1020000	RBM34	RNA-binding protein 34, putative	3.78684	7.66e-10
PF3D7_0719700	RPS10	40S ribosomal protein S10, putative	3.7813	8.79e-11
PF3D7_0516200	RPS11	40S ribosomal protein S11	3.76917	6.73e-12
PF3D7_0932000	N/A	conserved Plasmodium protein, unknown function	3.76692	4.98e-09
PF3D7_0622000	N/A	conserved Plasmodium protein, unknown function	3.76218	3.67e-12
PF3D7_1402500	N/A	ribosomal protein S27a, putative	3.76172	1.45e-14
PF3D7_0904200	PH	PH domain-containing protein, putative	3.75359	7.36e-07
PF3D7_0109400	N/A	tubulin-specific chaperone a, putative	3.73987	7.87e-12
PF3D7_1243600	N/A	translation initiation factor SUI1, putative	3.7221	3.49e-13
PF3D7_1345900	SPC25	kinetochore protein SPC25, putative	3.71636	1.44e-12
PF3D7_0829100	CCDC124	coiled-coil domain-containing protein 124, putative	3.715	7.86e-12
PF3D7_1412300	NTF2	nuclear transport factor 2, putative	3.69019	3.95e-13
PF3D7_0924800	TRF1	telomeric repeat binding factor 1, putative	3.67155	6.14e-06
PF3D7_1472800	N/A	HSP20-like chaperone, putative	3.66479	1.28e-10
PF3D7_0517000	N/A	60S ribosomal protein L12, putative	3.66126	2.67e-15
PF3D7_1229700	N/A	mitochondrial respiratory chain complex II subunit, putative	3.65543	4.97e-07
PF3D7_1426100	BTF3	transcription factor BTF3, putative	3.65466	1.91e-13
PF3D7_1341300	N/A	60S ribosomal protein L18-2, putative	3.65202	1.82e-14
PF3D7_0928000	COX6B	cytochrome c oxidase subunit 6B, putative	3.64653	2.82e-09
PF3D7_1211400	PfJ4	heat shock protein DNAJ homologue Pfj4	3.64523	3.28e-12
PF3D7_1470400	MPC2	mitochondrial pyruvate carrier protein 2, putative	3.64085	4.7e-07
PF3D7_1121600	EXP1	exported protein 1	3.63816	1.34e-11
PF3D7_API02000	RPL14	apicoplast ribosomal protein L14	3.62816	0.000105214
PF3D7_1424000	N/A	small nucleolar RNA snoR24	3.62123	0.000207163
PF3D7_1323400	RPL23	60S ribosomal protein L23	3.5694	1.28e-09
PF3D7_0706400	RPL37	60S ribosomal protein L37	3.55777	1.39e-11
PF3D7_1472000	ISY1	pre-mRNA-splicing factor ISY1, putative	3.54831	2.9e-12
PF3D7_0108500	N/A	ELM2 domain-containing protein, putative	3.53956	7.81e-07
PF3D7_1441100	N/A	conserved Plasmodium protein, unknown function	3.49604	5.06e-11
PF3D7_1347500	ALBA4	DNA/RNA-binding protein Alba 4	3.49423	1.75e-13
PF3D7_0614500	RPL19	60S ribosomal protein L19	3.48835	1.06e-12
PF3D7_1238000	N/A	COPI associated protein, putative	3.48704	1.44e-07
PF3D7_1477700	Pfg14-748	Plasmodium exported protein (PHISTa), unknown function	3.4819	5.94e-07
PF3D7_1343000	PMT	phosphoethanolamine N-methyltransferase	3.46016	1.6e-08
PF3D7_1424600	N/A	small nucleolar RNA snoR28	3.44202	2.22e-08
PF3D7_1223000	N/A	conserved Plasmodium protein, unknown function	3.43954	9.26e-09
PF3D7_0725200	N/A	mago nashi protein homologue, putative	3.4383	9.29e-13
PF3D7_0808300	N/A	ubiquitin regulatory protein, putative	3.43806	2.27e-11
PF3D7_1033900	N/A	ubiquitin-conjugating enzyme E2, putative	3.43789	2e-10
PF3D7_1414400	PP1	serine/threonine protein phosphatase PP1	3.43427	1e-11
PF3D7_0107000	CEN1	centrin-1	3.43133	2e-08
PF3D7_0819900	LSM3	U6 snRNA-associated Sm-like protein LSm3, putative	3.41539	1.49e-08
PF3D7_1414000	RPN13	26S proteasome regulatory subunit RPN13, putative	3.41448	7.9e-10
PF3D7_1460400	UCHL3	ubiquitin carboxyl-terminal hydrolase isozyme L3	3.41377	2.78e-13
PF3D7_0411700	N/A	conserved Plasmodium protein, unknown function	3.41181	0.000518906
PF3D7_1018500	RDS3	pre-mRNA-splicing factor RDS3, putative	3.41011	9.44e-11
PF3D7_0420500	N/A	conserved Plasmodium protein, unknown function	3.40851	1.38e-13
PF3D7_0608200	N/A	conserved Plasmodium protein, unknown function	3.40005	0.0750356
PF3D7_0703600	N/A	conserved protein, unknown function	3.39866	1.99e-11
PF3D7_0935300	N/A	phosphatidylinositol N-acetylglucosaminyltransferase subunit P, putative	3.39239	1.15e-08
PF3D7_1116300	CYP19C	peptidyl-prolyl cis-trans isomerase	3.37577	3.71e-10
PF3D7_1355800	SF3B5	splicing factor 3B subunit 5, putative	3.37565	1.45e-10
PF3D7_1429300	N/A	CPW-WPC family protein	3.37449	9.44e-11
PF3D7_0514500	N/A	conserved Plasmodium membrane protein, unknown function	3.36937	7.52e-08
PF3D7_1403600	Sel1	selenoprotein	3.36796	6.65e-12
PF3D7_0303900	N/A	phosphatidylethanolamine-binding protein, putative	3.36478	5.13e-06
PF3D7_1416700	N/A	conserved protein, unknown function	3.35393	3.57e-08
PF3D7_1002900	N/A	conserved Plasmodium protein, unknown function	3.35092	7.86e-12
PF3D7_MIT01700	RNA2	ribosomal RNA fragment RNA2	3.34575	0.00235841
PF3D7_1142600	N/A	60S ribosomal protein L35ae, putative	3.3405	7.43e-13
PF3D7_1470900	N/A	proteasome subunit beta type-2, putative	3.33432	9.34e-11
PF3D7_1301900	N/A	Plasmodium exported protein, unknown function	3.32704	7.15e-07
PF3D7_0936600	GEXP5	gametocyte exported protein 5	3.3267	2.77e-07
PF3D7_0527100	UBC13	ubiquitin-conjugating enzyme E2 13	3.32392	2.59e-11
PF3D7_0320600	N/A	conserved protein, unknown function	3.3147	8.86e-12
PF3D7_0907500	N/A	conserved protein, unknown function	3.31293	6.18e-08
PF3D7_0914400	KIC3	protein KIC3	3.30981	1.55e-07
PF3D7_1350000	N/A	conserved Plasmodium protein, unknown function	3.30844	1.71e-09
PF3D7_0518800	PSOP13	secreted ookinete protein, putative	3.30123	0.000771762
PF3D7_0519700	N/A	FoP domain-containing protein, putative	3.29342	3.75e-10
PF3D7_1202100	SRAP1	SRAP domain-containing protein, putative	3.29099	2.57e-08
PF3D7_0312800	N/A	60S ribosomal protein L26, putative	3.27737	1.87e-13
PF3D7_0414500	N/A	RNA-binding protein, putative	3.27518	4.36e-05
PF3D7_0104000	TRSP	thrombospondin-related sporozoite protein	3.27185	4.41e-08
PF3D7_1470950	N/A	conserved protein, unknown function	3.26768	0.000874492
PF3D7_1447000	N/A	40S ribosomal protein S5	3.26648	3.08e-11
PF3D7_1424400	N/A	60S ribosomal protein L7-3, putative	3.26075	9.03e-12
PF3D7_0721600	N/A	40S ribosomal protein S5, putative	3.26068	4.71e-12
PF3D7_0503400	ADF1	actin-depolymerizing factor 1	3.26019	4.78e-11
PF3D7_0705900	N/A	ATP synthase subunit C, putative	3.25665	9.44e-11
PF3D7_0907000	N/A	conserved Plasmodium protein, unknown function	3.24422	8.69e-09
PF3D7_1109800	N/A	small nucleolar RNA snoR12	3.24262	0.000474302
PF3D7_1461300	N/A	40S ribosomal protein S28e, putative	3.23966	2.88e-12
PF3D7_1458200	N/A	conserved Plasmodium protein, unknown function	3.23729	0.0071122
PF3D7_1024800	EXP3	exported protein 3	3.23657	6.16e-11
PF3D7_1123900	SNU13	13 kDa ribonucleoprotein-associated protein, putative	3.23639	2.34e-11
PF3D7_0801400	N/A	conserved Plasmodium protein, unknown function	3.23565	1.29e-05
PF3D7_1149100	N/A	Plasmodium exported protein, unknown function	3.23412	6.54e-11
PF3D7_0418800	N/A	MOLO1 domain-containing protein, putative	3.23247	7.02e-05
PF3D7_0923900	PABP2	polyadenylate-binding protein 2, putative	3.23185	9.13e-11
PF3D7_1434200	CAM	calmodulin	3.22854	3.38e-10
PF3D7_0611900	N/A	lsm12, putative	3.22582	2.25e-09
PF3D7_0520000	RPS9	40S ribosomal protein S9, putative	3.22272	1.15e-10
PF3D7_0912700	N/A	conserved Plasmodium protein, unknown function	3.21834	1.36e-07
PF3D7_1130300	N/A	small nucleolar RNA snoR13	3.2088	1.39e-06
PF3D7_0519400	RPS24	40S ribosomal protein S24	3.20141	1.21e-09
PF3D7_0719100	N/A	ATP synthase F0 subunit a-like protein, putative	3.2005	4e-08
PF3D7_1136500	CK1	casein kinase 1	3.19489	4.23e-12
PF3D7_1435200	N/A	conserved protein, unknown function	3.17515	1e-05
PF3D7_0306700	EMC5	ER membrane protein complex subunit 5, putative	3.17249	8.44e-11
PF3D7_0903900	RPL32	60S ribosomal protein L32	3.16924	1.71e-08
PF3D7_1203700	NAPL	nucleosome assembly protein	3.1581	3.15e-11
PF3D7_1323200	N/A	V-type proton ATPase subunit G, putative	3.15225	4.81e-08
PF3D7_0504900	N/A	transmembrane protein TMEM222, putative	3.15168	2.38e-08
PF3D7_1336100	N/A	WPP motif-containing protein, putative	3.14894	2.47e-08
PF3D7_0813900	RPS16	40S ribosomal protein S16, putative	3.13988	1.8e-11
PF3D7_1248500	N/A	bax inhibitor 1, putative	3.13933	4.15e-11
PF3D7_1327300	N/A	conserved Plasmodium protein, unknown function	3.12551	0.00017251
PF3D7_0505900	MED11	mediator of RNA polymerase II transcription subunit 11, putative	3.12305	1.38e-10
PF3D7_0210000	Sec61-gamma	secretory complex protein 61 gamma subunit	3.12171	2.13e-08
PF3D7_0928600	N/A	conserved Plasmodium protein, unknown function	3.12104	9.67e-10
PF3D7_1233050	OST4	dolichyl-diphosphooligosaccharide--protein glycosyltransferase subunit OST4, putative	3.11927	0.000292031
PF3D7_0503800	RPL31	60S ribosomal protein L31	3.11896	1.27e-11
PF3D7_0621800	N/A	nascent polypeptide-associated complex subunit alpha, putative	3.10843	7.87e-12
PF3D7_0605900	N/A	elongation of fatty acids protein, putative	3.10727	8.15e-10
PF3D7_0503000	N/A	50S ribosomal protein L28, apicoplast, putative	3.10366	9.45e-08
PF3D7_0821400	N/A	conserved Plasmodium protein, unknown function	3.09929	1.06e-11
PF3D7_0818500	N/A	zinc finger protein, putative	3.09621	9.33e-12
PF3D7_1130100	RPL38	60S ribosomal protein L38	3.09208	6.77e-10
PF3D7_0206700	ADSL	adenylosuccinate lyase	3.0905	0.00821982
PF3D7_1028800	N/A	conserved protein, unknown function	3.08793	3.45e-10
PF3D7_1358400	N/A	conserved Plasmodium protein, unknown function	3.06879	2.33e-09
PF3D7_1341900	N/A	V-type proton ATPase subunit D, putative	3.06317	1.21e-13
PF3D7_0505800	SUMO	small ubiquitin-related modifier	3.05402	4.2e-10
PF3D7_1404100	N/A	cytochrome c, putative	3.03611	5.63e-10
PF3D7_0105000	N/A	non-coding RNA	3.03446	2.27e-10
PF3D7_1340800	MPC1	mitochondrial pyruvate carrier protein 1, putative	3.03419	4.68e-09
PF3D7_1110600	N/A	ribosomal protein L11, mitochondrial, putative	3.03221	2.69e-13
PF3D7_1214800	OBC13	conserved Plasmodium protein, unknown function	3.03137	2.52e-05
PF3D7_0409700	RF2	peptide chain release factor 2	3.02418	2.32e-07
PF3D7_1466800	N/A	NOC3 domain-containing protein, putative	3.01497	5.87e-06
PF3D7_0512000	PFD6	prefoldin subunit 6	3.01158	3.18e-08
PF3D7_0714000	H2B.Z	histone H2B variant	3.01052	6.46e-09
PF3D7_0914600	ELF1	transcription elongation factor 1, putative	3.00821	3.98e-09
PF3D7_0320000	I2	protein phosphatase inhibitor 2	3.00763	4e-08
PF3D7_0830400	N/A	CRA domain-containing protein, putative	3.00524	1.03e-09
PF3D7_0925900	LCN	lipocalin	3.00488	4.6e-09
PF3D7_1244300	N/A	ACEA small nucleolar RNA U3	3.00372	0.000294352
PF3D7_0933200	N/A	calcyclin-binding protein, putative	2.99966	1.38e-07
PF3D7_1209200	LSM7	U6 snRNA-associated Sm-like protein LSm7, putative	2.9981	7.87e-10
PF3D7_0416000	N/A	RNA-binding protein, putative	2.99763	3.01e-10
PF3D7_0909300	ARP	apoptosis-related protein	2.9926	8.85e-09
PF3D7_1125600	C4AP1	respiratory chain complex 4 associated protein 1	2.98975	3.81e-10
PF3D7_1408600	N/A	40S ribosomal protein S8e, putative	2.98867	6.54e-11
PF3D7_1246400	MTIP	myosin A-tail interacting protein	2.98505	1.19e-06
PF3D7_1026800	RPS2	40S ribosomal protein S2	2.97879	1.36e-11
PF3D7_0931500	N/A	conserved Plasmodium protein, unknown function	2.97827	6.89e-09
PF3D7_1202900	HMGB1	high mobility group protein B1	2.9688	3.61e-09
PF3D7_1109300	N/A	small nucleolar RNA snR61/Z1/Z11	2.96367	0.00695202
PF3D7_1248400	N/A	conserved Plasmodium protein, unknown function	2.9557	0.0002009
PF3D7_1033300	N/A	conserved protein, unknown function	2.95329	1.28e-11
PF3D7_1204300	EIF5A	eukaryotic translation initiation factor 5A	2.94324	1.49e-11
PF3D7_0509300	N/A	conserved Plasmodium protein, unknown function	2.94197	1.53e-09
PF3D7_1325700	N/A	conserved Plasmodium protein, unknown function	2.94128	8.4e-09
PF3D7_1302800	N/A	40S ribosomal protein S7, putative	2.93997	1.04e-11
PF3D7_1457000	SPP	signal peptide peptidase	2.93202	2.6e-11
PF3D7_0608600	N/A	conserved Plasmodium protein, unknown function	2.92996	3.06e-08
PF3D7_0916800	N/A	conserved Plasmodium protein, unknown function	2.92201	1.14e-07
PF3D7_0922300	N/A	conserved protein, unknown function	2.9203	6.3e-08
PF3D7_0921000	N/A	ubiquitin-conjugating enzyme E2, putative	2.91779	5.12e-10
PF3D7_1345300	ApiCOX16	cytochrome c oxidase subunit ApiCOX16, putative	2.90998	2.18e-09
PF3D7_1222300	GRP94	endoplasmin, putative	2.90911	5.38e-10
PF3D7_1351600	GK	glycerol kinase	2.9084	0.00192465
PF3D7_1006100	NOT5	CCR4-NOT transcription complex subunit 5, putative	2.90465	6.7e-09
PF3D7_1317800	RPS19	40S ribosomal protein S19	2.89653	1.19e-10
PF3D7_1468500	DER1-1	derlin-1	2.88537	2.41e-08
PF3D7_0402400	GEXP18	Plasmodium exported protein, unknown function	2.87965	6.52e-11
PF3D7_1113100	PRL	protein tyrosine phosphatase	2.87596	1.13e-11
PF3D7_0213200	N/A	mitochondrial respiratory chain complex II subunit, putative	2.86557	1.39e-06
PF3D7_1020200	N/A	conserved Plasmodium protein, unknown function	2.85833	0.00043977
PF3D7_0421900	N/A	conserved Plasmodium protein, unknown function	2.85711	0.00189342
PF3D7_1146100	N/A	PH-like domain-containing protein, putative	2.85214	0.000118547
PF3D7_0309600	PfP2	60S acidic ribosomal protein P2	2.84565	6.6e-09
PF3D7_1138900	N/A	non-coding RNA	2.83472	2.25e-09
PF3D7_1006800	GBP2	G-strand-binding protein 2	2.83295	2.28e-09
PF3D7_0203400	N/A	conserved protein, unknown function	2.82885	4.58e-07
PF3D7_1336700	PV3	parasitophorous vacuolar protein 3, putative	2.82825	8.23e-09
PF3D7_1350200	SNRPE	small nuclear ribonucleoprotein E, putative	2.82728	1.87e-10
PF3D7_1117700	RAN	GTP-binding nuclear protein RAN/TC4	2.82688	3.13e-10
PF3D7_1216300	SRP19	signal recognition particle subunit SRP19	2.82667	3.41e-08
PF3D7_0911500	N/A	conserved Plasmodium protein, unknown function	2.82663	3.91e-06
PF3D7_0816700	TRAPPC2L	trafficking protein particle complex subunit 2-like protein, putative	2.82444	2.2e-08
PF3D7_1011000	ISP1	inner membrane complex sub-compartment protein 1	2.82398	4.9e-10
PF3D7_0821800	SEC61B	protein transport protein SEC61 subunit beta, putative	2.82174	2.08e-09
PF3D7_1302300	N/A	Plasmodium exported protein, unknown function	2.8185	1.12e-07
PF3D7_1319800	Pfg17	conserved Plasmodium protein, unknown function	2.8118	7.02e-05
PF3D7_1204700	N/A	conserved protein, unknown function	2.81149	1.43e-08
PF3D7_0813300	N/A	NPL domain-containing protein, putative	2.8093	8.43e-09
PF3D7_0422400	RPS19	40S ribosomal protein S19	2.804	5.03e-10
PF3D7_0422000	N/A	steroid dehydrogenase, putative	2.79228	6.92e-12
PF3D7_0206600	N/A	DNA-directed RNA polymerase III subunit RPC10, putative	2.79143	4.56e-08
PF3D7_MIT03700	SSUF	small subunit ribosomal RNA fragment F	2.78639	0.269753
PF3D7_1330900	N/A	small nucleolar RNA snoR17	2.78396	3.34e-06
PF3D7_1446600	CEN2	centrin-2	2.78272	1.68e-10
PF3D7_1242700	N/A	40S ribosomal protein S17, putative	2.78047	1.46e-10
PF3D7_1250400	N/A	conserved Plasmodium protein, unknown function	2.77758	1.49e-05
PF3D7_1142500	RPL28	60S ribosomal protein L28	2.77696	1.42e-08
PF3D7_0317600	RPS11	40S ribosomal protein S11, putative	2.7685	6.05e-11
PF3D7_0613000	N/A	conserved Plasmodium protein, unknown function	2.75744	1.48e-08
PF3D7_1127600	N/A	CRAL/TRIO domain-containing protein, putative	2.75514	2.79e-07
PF3D7_1211800	PfpUB	polyubiquitin	2.74723	4.07e-08
PF3D7_0920300	N/A	conserved Plasmodium protein, unknown function	2.74543	3.5e-05
PF3D7_0935400	GDV1	gametocyte development protein 1	2.74072	1.68e-10
PF3D7_1237800	HUB1	ubiquitin-like modifier HUB1, putative	2.73815	6.75e-11
PF3D7_0317000	N/A	proteasome subunit alpha type-3, putative	2.72215	1.93e-10
PF3D7_1105400	RPS4	40S ribosomal protein S4, putative	2.71896	5.82e-10
PF3D7_API06700	N/A	large subunit ribosomal RNA	2.71369	0.117248
PF3D7_0719200	NEK4	NIMA related kinase 4	2.71318	3.74e-07
PF3D7_1346700	P48/45	6-cysteine protein	2.71208	7.09e-05
PF3D7_0419800	N/A	60S ribosomal protein L7ae/L30e, putative	2.70705	4.03e-09
PF3D7_0926900	N/A	replication termination factor, putative	2.70641	3.56e-10
PF3D7_1404200	N/A	conserved Plasmodium protein, unknown function	2.70505	0.000112366
PF3D7_1228900	N/A	conserved protein, unknown function	2.70489	3.92e-08
PF3D7_1338800	N/A	CPW-WPC family protein	2.70317	6.13e-07
PF3D7_0719000	N/A	conserved protein, unknown function	2.69792	7.3e-08
PF3D7_0304100	IMC1e	inner membrane complex protein 1e, putative	2.69562	0.000114812
PF3D7_1017400	HAD5	phosphomannomutase	2.68932	1.55e-09
PF3D7_1026100	N/A	conserved Plasmodium protein, unknown function	2.68693	2.06e-07
PF3D7_0203500	N/A	tRNA Glutamine	2.68638	0.0930201
PF3D7_1365100	mtRPS17	ribosomal protein S17, mitochondrial	2.68408	8.05e-05
PF3D7_1316000	N/A	protein kinase, putative	2.68205	1.06e-06
PF3D7_0720600	N/A	conserved protein, unknown function	2.67987	2.88e-07
PF3D7_1031500	DDX3X	ATP-dependent DNA helicase DDX3X	2.67848	7.25e-11
PF3D7_1459800	N/A	bax inhibitor 1, putative	2.67737	7.1e-10
PF3D7_1430800	PIP3	PhIL1 interacting protein PIP3	2.67434	0.00067684
PF3D7_0527600	N/A	conserved Plasmodium protein, unknown function	2.67384	8.76e-10
PF3D7_0723600	N/A	proteasome assembly chaperone 4, putative	2.67143	8.57e-09
PF3D7_1120200	N/A	conserved Plasmodium protein, unknown function	2.66257	2.82e-08
PF3D7_0827900	PDI8	protein disulfide-isomerase	2.66203	3.63e-09
PF3D7_0526900	N/A	transmembrane emp24 domain-containing protein, putative	2.65797	4.57e-09
PF3D7_1315600	PIS	CDP-diacylglycerol--inositol 3-phosphatidyltransferase	2.65645	7.19e-08
PF3D7_1437900	HSP40	HSP40, subfamily A	2.65473	1.27e-10
PF3D7_1037300	AAC1	ADP,ATP carrier protein 1	2.65285	3.57e-10
PF3D7_1466700	NIP7	60S ribosome subunit biogenesis protein NIP7, putative	2.64886	9.45e-08
PF3D7_0508200	N/A	longevity-assurance (LAG1) protein, putative	2.64625	8.57e-11
PF3D7_1130200	PfP0	60S ribosomal protein P0	2.64448	8e-11
PF3D7_1339800	MZT1	mitotic-spindle organizing protein 1, putative	2.64021	1.69e-08
PF3D7_1331800	N/A	60S ribosomal protein L23, putative	2.63963	1.07e-11
PF3D7_1133000	N/A	conserved Plasmodium protein, unknown function	2.63692	7.08e-06
PF3D7_0203800	N/A	conserved Plasmodium protein, unknown function	2.63109	8.36e-06
PF3D7_1214500	N/A	conserved Plasmodium protein, unknown function	2.63022	6.49e-05
PF3D7_1010300	SDH4	succinate dehydrogenase subunit 4, putative	2.62453	8.7e-08
PF3D7_0934700	N/A	UBX domain-containing protein, putative	2.62179	3.13e-10
PF3D7_1110800	N/A	conserved Plasmodium protein, unknown function	2.60502	2.04e-07
PF3D7_1444800	FBPA	fructose-bisphosphate aldolase	2.60005	3.24e-10
PF3D7_0311700	PM6	plasmepsin VI	2.59708	3.76e-08
PF3D7_1109400	ENP1	essential nuclear protein 1, putative	2.5951	2.03e-10
PF3D7_1358800	RPS15	40S ribosomal protein S15	2.58873	1.68e-09
PF3D7_0518300	N/A	proteasome subunit beta type-1, putative	2.58808	3.17e-10
PF3D7_1232300	N/A	cytochrome b5, putative	2.5846	3.21e-06
PF3D7_0109950	C2AP3	respiratory chain complex 2 associated protein 3	2.58217	5.83e-08
PF3D7_1360900	N/A	RNA-binding protein, putative	2.58065	4.61e-10
PF3D7_0624500	APC11	anaphase-promoting complex subunit 11, putative	2.57963	4.69e-08
PF3D7_1463500	N/A	fam-a protein	2.57663	1.3e-08
PF3D7_1339400	ApiCOX14	cytochrome c oxidase subunit ApiCOX14, putative	2.57559	1.08e-07
PF3D7_0720800	N/A	Ham1-like protein, putative	2.57121	5.32e-08
PF3D7_1359200	HMGB4	high mobility group protein B4, putative	2.57119	7.83e-11
PF3D7_0517300	SR1	serine/arginine-rich splicing factor 1	2.56817	3.31e-09
PF3D7_1147700	N/A	ATP synthase subunit delta, mitochondrial, putative	2.56411	1.79e-09
PF3D7_1023300	N/A	conserved protein, unknown function	2.55789	2.19e-06
PF3D7_1454900	N/A	conserved protein, unknown function	2.55231	0.000566819
PF3D7_0628300	CEPT	choline/ethanolaminephosphotransferase, putative	2.54984	1.2e-09
PF3D7_0502300	N/A	conserved Plasmodium protein, unknown function	2.54918	0.00120984
PF3D7_0403300	N/A	conserved Plasmodium protein, unknown function	2.54841	2.39e-07
PF3D7_0825300	N/A	SAYSvFN domain-containing protein, putative	2.53283	1.19e-06
PF3D7_0911900	ICP	falstatin	2.51969	3.46e-10
PF3D7_1349900	N/A	conserved Plasmodium protein, unknown function	2.51184	2.11e-10
PF3D7_1231100	RAB2	ras-related protein Rab-2	2.50109	1.08e-09
PF3D7_0925000	N/A	conserved Plasmodium protein, unknown function	2.49878	2.2e-05
PF3D7_1103500	N/A	CPW-WPC family protein	2.49724	0.00012231
PF3D7_0322000	CYP19A	peptidyl-prolyl cis-trans isomerase	2.49673	1.08e-09
PF3D7_1114200	N/A	GTPase-activating protein, putative	2.49144	5.37e-08
PF3D7_0319100	RBX1	E3 ubiquitin-protein ligase RBX1, putative	2.49127	2.66e-08
PF3D7_1120700	N/A	conserved Plasmodium protein, unknown function	2.48914	1.07e-06
PF3D7_1313000	NEDD8	ubiquitin-like protein Nedd8	2.48168	2.06e-09
PF3D7_1358600	N/A	zinc finger protein, putative	2.48076	0.000858172
PF3D7_0908300	N/A	conserved protein, unknown function	2.47895	6.68e-09
PF3D7_0822300	SNRPG	small nuclear ribonucleoprotein G, putative	2.47834	4.68e-09
PF3D7_1207300	LIMP	LIMP protein, putative	2.47542	0.000803527
PF3D7_1224300	PABP1	polyadenylate-binding protein 1, putative	2.47375	1.18e-09
PF3D7_0823200	N/A	RNA-binding protein, putative	2.47265	2e-08
PF3D7_0825800	N/A	PH-like domain-containing protein, putative	2.46601	0.000492911
PF3D7_0217800	RPS26	40S ribosomal protein S26	2.46547	2.28e-09
PF3D7_1460700	RPL27	60S ribosomal protein L27	2.46379	4.57e-09
PF3D7_0928500	N/A	conserved Plasmodium protein, unknown function	2.46213	3.33e-07
PF3D7_1469800	N/A	conserved Plasmodium protein, unknown function	2.45428	2.37e-07
PF3D7_1468700	eIF4A	eukaryotic initiation factor 4A	2.45068	1.08e-09
PF3D7_0810600	DBP1	ATP-dependent RNA helicase DBP1, putative	2.44054	7.57e-10
PF3D7_0903700	N/A	alpha tubulin 1	2.43958	1.1e-09
PF3D7_0606300	N/A	conserved Plasmodium protein, unknown function	2.43296	6.38e-06
PF3D7_0805900	N/A	conserved protein, unknown function	2.42777	8.33e-08
PF3D7_1347600	N/A	conserved protein, unknown function	2.42769	8.45e-08
PF3D7_1421800	N/A	conserved Plasmodium protein, unknown function	2.42435	0.000226277
PF3D7_0215000	ACS9	acyl-CoA synthetase	2.41905	2.49e-08
PF3D7_0218900	N/A	Plasmodium RNA of unknown function RUF2	2.41834	1.35e-05
PF3D7_1465900	N/A	40S ribosomal protein S3	2.41736	1.02e-08
PF3D7_1010600	eIF2beta	eukaryotic translation initiation factor 2 subunit beta	2.413	3.51e-11
PF3D7_0513600	N/A	deoxyribodipyrimidine photo-lyase, putative	2.41083	3.02e-09
PF3D7_1109900	RPL36.1	60S ribosomal protein L36	2.40697	1.59e-08
PF3D7_0316300	PPase	inorganic pyrophosphatase	2.40552	8.78e-10
PF3D7_0620100	ATPTG12	ATP synthase-associated protein, putative	2.40246	1.18e-07
PF3D7_0108800	N/A	mitochondrial carrier protein, putative	2.40215	1.31e-09
PF3D7_0608000	DPH7	diphthine methyltransferase, putative	2.40011	2.27e-06
PF3D7_1218800	PSOP17	secreted ookinete protein, putative	2.39617	1.76e-08
PF3D7_1438900	Trx-Px1	thioredoxin peroxidase 1	2.39603	1.2e-09
PF3D7_1351400	N/A	60S ribosomal protein L17, putative	2.39094	3.56e-10
PF3D7_1431100	PIP2	PhIL1 interacting protein PIP2	2.39086	0.000870801
PF3D7_1422000	COX14	cytochrome c oxidase assembly protein COX14, putative	2.39063	1.43e-07
PF3D7_1478900	N/A	non-coding RNA	2.38692	1.92e-05
PF3D7_0502900	N/A	Tim10/DDP family zinc finger protein, putative	2.38688	3.63e-06
PF3D7_0812600	N/A	ubiquitin-conjugating enzyme E2, putative	2.38448	3.14e-08
PF3D7_0930000	N/A	procollagen lysine 5-dioxygenase, putative	2.38054	0.000905218
PF3D7_0720200	N/A	conserved protein, unknown function	2.3759	2.27e-07
PF3D7_1404900	N/A	conserved Plasmodium protein, unknown function	2.37248	2.84e-09
PF3D7_1111500	N/A	acylphosphatase, putative	2.37229	3.61e-06
PF3D7_0925500	TLP2	thioredoxin-like protein 2	2.36879	4e-08
PF3D7_0313600	N/A	conserved Plasmodium protein, unknown function	2.36718	3.73e-06
PF3D7_0718400	N/A	ribosomal protein S8, mitochondrial, putative	2.36541	1.6e-07
PF3D7_0314000	N/A	HSP20-like chaperone, putative	2.36301	7.11e-08
PF3D7_1418000	UFD1	ubiquitin fusion degradation protein 1, putative	2.3586	9.04e-09
PF3D7_0311500	N/A	conserved protein, unknown function	2.3584	1.25e-08
PF3D7_0831300	GEXP13	Plasmodium exported protein, unknown function	2.35726	1.38e-05
PF3D7_1476500	N/A	probable protein, unknown function	2.35546	0.00126705
PF3D7_1418800	N/A	signal recognition particle RNA	2.34805	0.000390387
PF3D7_0307100	RPS12	40S ribosomal protein S12, putative	2.34779	2.2e-09
PF3D7_1247800	DPAP2	dipeptidyl aminopeptidase 2	2.3438	0.000984462
PF3D7_1437100	N/A	conserved protein, unknown function	2.33994	1.84e-05
PF3D7_0608400	C4AP4	respiratory chain complex 4 associated protein 4	2.33765	6.7e-09
PF3D7_1007000	TMEM147	transmembrane protein 147, putative	2.33627	8.06e-06
PF3D7_1361300	N/A	conserved Plasmodium protein, unknown function	2.32769	0.000769137
PF3D7_0935390	N/A	gdv1 antisense RNA	2.32199	1.02e-06
PF3D7_1470300	N/A	conserved Plasmodium protein, unknown function	2.31569	1.45e-09
PF3D7_1203600	CC1HL	cytochrome c1 heme lyase, putative	2.31567	4.46e-06
PF3D7_1323700	GAPM1	glideosome associated protein with multiple membrane spans 1	2.31475	1.31e-08
PF3D7_1124800	RRS1	ribosome biogenesis regulatory protein, putative	2.31327	2.95e-08
PF3D7_0719600	N/A	60S ribosomal protein L11a, putative	2.31253	4.43e-07
PF3D7_1338200	RPL6	60S ribosomal protein L6, putative	2.31032	9.77e-09
PF3D7_1127500	N/A	protein disulfide-isomerase, putative	2.30862	6.6e-09
PF3D7_1135900	N/A	3-oxo-5-alpha-steroid 4-dehydrogenase, putative	2.30642	2.69e-08
PF3D7_0709800	N/A	conserved protein, unknown function	2.30516	2e-06
PF3D7_0918000	GAP50	glideosome-associated protein 50	2.30274	3.88e-09
PF3D7_0110800	N/A	transcription initiation factor TFIIB, putative	2.29931	2.17e-09
PF3D7_1368400	N/A	ribosomal protein L1, putative	2.29825	3.24e-10
PF3D7_1124400	LSM1	U6 snRNA-associated Sm-like protein LSm1, putative	2.29811	1.51e-07
PF3D7_1011800	PREBP	PRE-binding protein	2.29267	2.69e-08
PF3D7_MIT01500	LSUF	large subunit ribosomal RNA fragment F	2.28965	0.00777661
PF3D7_0927500	N/A	dynein light chain, putative	2.28928	1.54e-08
PF3D7_1128400	FPPS/GGPPS	bifunctional farnesyl/geranylgeranyl diphosphate synthase	2.28473	1.09e-08
PF3D7_0528900	N/A	conserved protein, unknown function	2.27969	0.000175835
PF3D7_1339300	N/A	conserved protein, unknown function	2.27968	6.11e-07
PF3D7_1416400	N/A	conserved protein, unknown function	2.26922	1.22e-07
PF3D7_0814000	N/A	60S ribosomal protein L13-2, putative	2.26709	7.85e-08
PF3D7_0217400	N/A	conserved protein, unknown function	2.26362	1.63e-07
PF3D7_0821900	N/A	WPP motif-containing protein, putative	2.26323	1.93e-07
PF3D7_0607500	COQ2	4-hydroxybenzoate polyprenyltransferase, putative	2.26309	2.7e-06
PF3D7_0531600	N/A	18S ribosomal RNA	2.26031	8.05e-05
PF3D7_1027900	DHHC10	palmitoyltransferase DHHC10, putative	2.25738	0.000117237
PF3D7_0319500	N/A	RNA-binding protein, putative	2.25419	7.52e-09
PF3D7_0810300	PPM5	protein phosphatase PPM5, putative	2.25306	2.89e-06
PF3D7_0916500	UFD1	ubiquitin fusion degradation protein 1	2.25199	5.77e-11
PF3D7_0324200	EPF3	exported protein family 3	2.24907	0.28377
PF3D7_1036900	N/A	conserved Plasmodium protein, unknown function	2.2489	1.22e-09
PF3D7_1119200	N/A	conserved protein, unknown function	2.24489	9.19e-06
PF3D7_1472500	N/A	conserved Plasmodium protein, unknown function	2.24298	3.86e-05
PF3D7_0932900	N/A	conserved Plasmodium protein, unknown function	2.24283	9.2e-05
PF3D7_1102800	ETRAMP11.2	early transcribed membrane protein 11.2	2.2428	NA
PF3D7_1322800	C2AP2	respiratory chain complex 2 associated protein 2	2.24266	7.52e-09
PF3D7_1236200	N/A	conserved Plasmodium protein, unknown function	2.24212	0.00113495
PF3D7_0615200	N/A	conserved protein, unknown function	2.2401	1.76e-05
PF3D7_1427900	N/A	leucine-rich repeat protein	2.23978	9.07e-07
PF3D7_0518000	N/A	NOSIP domain-containing protein, putative	2.2397	8.2e-08
PF3D7_1140100	N/A	V-type proton ATPase subunit F, putative	2.23826	1.43e-07
PF3D7_0612500	N/A	conserved Plasmodium protein, unknown function	2.23819	0.00127181
PF3D7_0927600	N/A	RNA-binding protein, putative	2.23429	2.27e-06
PF3D7_1409200	N/A	conserved Plasmodium protein, unknown function	2.23252	1.73e-08
PF3D7_0623100	NAB2	nuclear polyadenylated RNA-binding protein NAB2, putative	2.23164	6.66e-10
PF3D7_0919100	N/A	DnaJ protein, putative	2.22744	2.45e-08
PF3D7_1324400	PRELID	PRELI domain-containing protein, putative	2.22215	9.33e-08
PF3D7_0936200	N/A	Plasmodium exported protein (hyp11), unknown function	2.22073	2.93e-06
PF3D7_1415200	N/A	DNA-directed RNA polymerases I and III subunit RPAC2, putative	2.22016	8.77e-05
PF3D7_0708100	RPB10	DNA-directed RNA polymerases I, II, and III subunit RPABC5, putative	2.21918	1.12e-07
PF3D7_1003100	C4AP3	respiratory chain complex 4 associated protein 3	2.21202	1.8e-07
PF3D7_0525900	NEK2	NIMA related kinase 2	2.21017	0.00534791
PF3D7_1107500	N/A	prefoldin, putative	2.2093	3.66e-07
PF3D7_1347300	N/A	conserved Plasmodium membrane protein, unknown function	2.20903	4.42e-05
PF3D7_0908700	N/A	tRNA pseudouridine synthase, putative	2.20851	1.49e-07
PF3D7_0419600	RANBP1	ran-specific GTPase-activating protein 1, putative	2.20602	6.52e-09
PF3D7_1461400	N/A	MORN repeat protein, putative	2.20544	0.000351824
PF3D7_1439800	N/A	vesicle-associated membrane protein, putative	2.20374	2.01e-08
PF3D7_1449200	N/A	conserved Plasmodium protein, unknown function	2.20335	0.000347846
PF3D7_1224900	SF3B6	splicing factor 3B subunit 6, putative	2.20256	1.3e-08
PF3D7_1032200	N/A	conserved Plasmodium protein, unknown function	2.19759	0.000173239
PF3D7_1022900	ApiCOX13	cytochrome c oxidase subunit ApiCOX13, putative	2.19515	2.26e-07
PF3D7_1147400	N/A	conserved Plasmodium protein, unknown function	2.1936	8.92e-06
PF3D7_0913800	N/A	conserved Plasmodium protein, unknown function	2.18944	0.00917185
PF3D7_0509700	N/A	conserved Plasmodium protein, unknown function	2.1817	0.000691853
PF3D7_0630200	PSOP6	secreted ookinete protein, putative	2.18058	0.00722107
PF3D7_1213600	DLC8	dynein light chain 1, putative	2.17447	4.72e-07
PF3D7_API01800	RPL16	apicoplast ribosomal protein L16	2.17203	0.00761868
PF3D7_0929200	N/A	RNA-binding protein, putative	2.16913	9.45e-08
PF3D7_0627500	DJ1	protein DJ-1	2.16675	8.74e-07
PF3D7_0307200	N/A	60S ribosomal protein L7, putative	2.1639	3.22e-10
PF3D7_1326000	C3AP2	respiratory chain complex 3 associated protein 2	2.16368	1.5e-07
PF3D7_1027300	nPrx	peroxiredoxin	2.16187	3.26e-07
PF3D7_1222700	GAP45	glideosome-associated protein 45	2.15962	9.07e-06
PF3D7_1424100	RPL5	60S ribosomal protein L5, putative	2.15684	2.61e-08
PF3D7_1128100	N/A	prefoldin subunit 5, putative	2.1526	2.15e-08
PF3D7_0715400	PSOP20	secreted ookinete protein, putative	2.15039	0.0010427
PF3D7_1458100	PET117	protein PET117, putative	2.1503	0.000557384
PF3D7_1023400	N/A	HORMA domain protein, putative	2.14995	2.88e-07
PF3D7_1011900	HO	heme oxygenase	2.149	1.8e-08
PF3D7_0308800	N/A	conserved protein, unknown function	2.14725	1.62e-07
PF3D7_0621400	ALV7	Pf77 protein	2.14393	0.00183503
PF3D7_1250500	N/A	AP-3 complex subunit sigma, putative	2.14237	6.19e-07
PF3D7_1129100	PV1	parasitophorous vacuolar protein 1	2.13787	1.42e-08
PF3D7_0728500	N/A	EF hand domain-containing protein, putative	2.1368	1.15e-05
PF3D7_1105800	N/A	conserved Apicomplexan protein, unknown function	2.13579	2.41e-08
PF3D7_0803900	N/A	C/D small nucleolar RNA	2.13136	0.0353292
PF3D7_1430000	N/A	conserved protein, unknown function	2.1302	2.11e-09
PF3D7_1124000	ERO1	endoplasmic reticulum oxidoreductin, putative	2.12829	1.23e-07
PF3D7_1233400	N/A	conserved Plasmodium membrane protein, unknown function	2.12792	7.98e-09
PF3D7_0528600	N/A	conserved Plasmodium protein, unknown function	2.12724	0.000328055
PF3D7_1237700	N/A	conserved protein, unknown function	2.12715	1.34e-07
PF3D7_0915800	GLTP	glycolipid transfer protein, putative	2.11854	0.000432928
PF3D7_1365200	N/A	conserved protein, unknown function	2.11631	2.4e-08
PF3D7_1410100	N/A	alpha/beta hydrolase, putative	2.11218	3.5e-05
PF3D7_1417900	ATPTG9	ATP synthase-associated protein, putative	2.11131	1.75e-06
PF3D7_1145900	N/A	conserved Plasmodium protein, unknown function	2.10928	2.45e-06
PF3D7_0109500	N/A	N-acetyltransferase, GNAT family, putative	2.10788	2.16e-05
PF3D7_1107400	RAD51	DNA repair protein RAD51	2.10768	0.000505317
PF3D7_0417500	N/A	memo-like protein	2.09846	1.34e-08
PF3D7_1206700	EIF5	eukaryotic translation initiation factor 5, putative	2.09671	6.24e-11
PF3D7_1031700	I3	protein phosphatase inhibitor 3	2.09339	1.11e-07
PF3D7_1107000	LSM4	U6 snRNA-associated Sm-like protein LSm4, putative	2.0856	5.78e-06
PF3D7_0512600	RAB1b	ras-related protein Rab-1B	2.08465	1.67e-07
PF3D7_1328800	SIR2A	transcriptional regulatory protein sir2a	2.08059	2.87e-08
PF3D7_0919000	NAPS	nucleosome assembly protein	2.07967	7.46e-07
PF3D7_0825700	CryPH	crystalloid-specific PH domain-containing protein, putative	2.07721	0.00297543
PF3D7_MIT03200	LSUA	large subunit ribosomal RNA fragment A	2.07385	0.0185915
PF3D7_0925600	N/A	zinc binding protein (Yippee), putative	2.07209	0.000112539
PF3D7_1020100	N/A	flagellar outer arm dynein-associated protein, putative	2.07137	0.0189141
PF3D7_1021900	N/A	PHAX domain-containing protein, putative	2.06826	1.84e-08
PF3D7_1143400	N/A	translation initiation factor eIF-1A, putative	2.06688	2.64e-07
PF3D7_0828000	ROM3	rhomboid protease ROM3	2.06655	0.00458234
PF3D7_0527500	HIP	Hsc70-interacting protein	2.06588	4.47e-08
PF3D7_0528500	CPalpha	F-actin-capping protein subunit alpha, putative	2.06579	1.29e-05
PF3D7_0918100	N/A	cytochrome b5-like heme/steroid binding protein, putative	2.065	1.6e-08
PF3D7_1146800	N/A	conserved Plasmodium protein, unknown function	2.06426	0.00164402
PF3D7_1203100	N/A	conserved Plasmodium protein, unknown function	2.06267	4.38e-05
PF3D7_1329600	N/A	conserved Plasmodium protein, unknown function	2.06246	4.17e-08
PF3D7_0819600	N/A	ubiquitin-like protein, putative	2.05761	5.58e-07
PF3D7_1430200	PMIX	plasmepsin IX	2.05345	9.71e-06
PF3D7_1025600	COX17	cytochrome c oxidase copper chaperone, putative	2.04469	6.57e-05
PF3D7_0606200	PEX4	ubiquitin-conjugating enzyme E2 PEX4, putative	2.04273	3.32e-06
PF3D7_1104700	RPC25	DNA-directed RNA polymerase III subunit RPC8, putative	2.0381	3.19e-09
PF3D7_0613100	N/A	conserved Plasmodium protein, unknown function	2.03756	1.04e-06
PF3D7_1129000	SpdSyn	spermidine synthase	2.03658	5.63e-10
PF3D7_0715100	MYCBP	C-Myc-binding protein, putative	2.03657	0.000862316
PF3D7_1315500	N/A	conserved protein, unknown function	2.03471	2.76e-06
PF3D7_1250000	FCF2	rRNA-processing protein FCF2, putative	2.03406	1.59e-07
PF3D7_0803800	N/A	proteasome subunit beta type-4	2.03382	1.63e-07
PF3D7_1445700	N/A	conserved Plasmodium protein, unknown function	2.031	1.34e-08
PF3D7_0205700	N/A	RNA-binding protein, putative	2.02849	3.31e-06
PF3D7_0410100	N/A	tRNA Serine	2.02643	0.104543
PF3D7_0904000	N/A	GTPase-activating protein, putative	2.0243	2.1e-06
PF3D7_1406800	GAPM3	glideosome associated protein with multiple membrane spans 3	2.02421	3.37e-08
PF3D7_1004000	N/A	60S ribosomal protein L13, putative	2.02377	2.02e-07
PF3D7_0710600	RPL34	60S ribosomal protein L34	2.02281	2.58e-07
PF3D7_1439600	NDUFA4	cytochrome c oxidase subunit NDUFA4, putative	2.02134	2.9e-06
PF3D7_0626800	PyrK	pyruvate kinase	2.01946	4.1e-07
PF3D7_1112000	N/A	conserved protein, unknown function	2.01836	6.93e-07
PF3D7_0527400	N/A	conserved Plasmodium protein, unknown function	2.01828	1.98e-06
PF3D7_1007500	N/A	conserved Plasmodium protein, unknown function	2.01662	3.13e-06
PF3D7_1476000	N/A	conserved Plasmodium protein, unknown function	2.01535	4.44e-05
PF3D7_0110700	CAF1C	chromatin assembly factor 1 subunit C, putative	2.01499	1.26e-08
PF3D7_1012300	QCR7	cytochrome b-c1 complex subunit 7, putative	2.01237	1.59e-06
PF3D7_1470200	N/A	conserved Plasmodium protein, unknown function	2.01226	1.26e-06
PF3D7_1372100	GEXP04	Plasmodium exported protein (PHISTb), unknown function	2.0084	0.00097988
PF3D7_0617200	N/A	BFR1 domain-containing protein, putative	2.00607	4.07e-08
PF3D7_1366500	NDK	nucleoside diphosphate kinase	1.99738	3.11e-06
PF3D7_1215500	N/A	conserved Plasmodium protein, unknown function	1.9968	0.000157347
PF3D7_0323800	N/A	conserved Plasmodium protein, unknown function	1.99421	1.03e-07
PF3D7_0523300	ApiCOX18	cytochrome c oxidase subunit ApiCOX18, putative	1.98952	1.91e-09
PF3D7_1358700	YOP1L	YOP1-like protein, putative	1.98807	1.87e-07
PF3D7_0615700	ALYREF	THO complex subunit 4, putative	1.987	2.27e-07
PF3D7_1316800	SEC20	protein transport protein SEC20, putative	1.98269	4.99e-08
PF3D7_1362700	N/A	conserved Plasmodium protein, unknown function	1.98222	7.3e-06
PF3D7_1110400	N/A	RNA-binding protein, putative	1.98143	1.57e-07
PF3D7_1006000	IMP4	IMP1-like protein, putative	1.97812	0.00145513
PF3D7_1362100	14-3-3II	14-3-3 protein	1.9755	0.00277733
PF3D7_0322900	RPS3A	40S ribosomal protein S3A, putative	1.9743	1.76e-05
PF3D7_1138350	N/A	conserved protein, unknown function	1.97411	0.000352575
PF3D7_1144700	TIC20	apicoplast import protein Tic20, putative	1.97279	6.14e-06
PF3D7_0519100	N/A	50S ribosomal protein L14, mitochondrial, putative	1.97083	2.32e-06
PF3D7_1019900	ATG8	autophagy-related protein 8	1.96943	2.07e-08
PF3D7_1366900	N/A	conserved protein, unknown function	1.9666	3.96e-07
PF3D7_0621200	PDX1	pyridoxine biosynthesis protein PDX1	1.96311	7.65e-08
PF3D7_0922700	PRP18	pre-mRNA-splicing factor 18, putative	1.9631	4.6e-07
PF3D7_1303000	ATPTG13	ATP synthase-associated protein, putative	1.961	5.67e-05
PF3D7_1210800	N/A	small nucleolar RNA snoR14	1.95917	0.00840433
PF3D7_1425500	N/A	conserved Plasmodium protein, unknown function	1.95911	0.000447451
PF3D7_1139400	N/A	non-coding RNA	1.95835	3.45e-05
PF3D7_1474000	N/A	conserved Plasmodium protein, unknown function	1.95834	0.0101501
PF3D7_1002400	TRA2B	transformer-2 protein homolog beta, putative	1.95744	9.85e-09
PF3D7_0320700	SPC25	signal peptidase complex subunit 2	1.95694	1.22e-07
PF3D7_0608800	OAT	ornithine aminotransferase	1.95545	2.03e-07
PF3D7_0608500	N/A	proteasome subunit alpha type-2, putative	1.95443	3.3e-07
PF3D7_1461800	N/A	conserved Plasmodium protein, unknown function	1.95136	0.0114089
PF3D7_1107100	N/A	nucleic acid binding protein, putative	1.94962	1.1e-07
PF3D7_0807500	N/A	proteasome subunit alpha type-6, putative	1.94939	1.44e-06
PF3D7_1038200	N/A	conserved Plasmodium protein, unknown function	1.94841	6.4e-06
PF3D7_0107200	CCR4-3	CCR4 domain-containing protein 3, putative	1.94057	1.7e-06
PF3D7_1233200	N/A	conserved Plasmodium protein, unknown function	1.94003	0.000197999
PF3D7_0907800	N/A	ribosomal protein L35, apicoplast, putative	1.93907	5.81e-06
PF3D7_1251300	TMK	thymidylate kinase	1.93674	4.17e-06
PF3D7_1341000	N/A	tRNA Arginine	1.93513	0.192762
PF3D7_1231700	N/A	conserved protein, unknown function	1.93327	6.69e-05
PF3D7_1426900	QCR6	cytochrome b-c1 complex subunit 6, putative	1.92924	1.27e-05
PF3D7_0627300	RNF5	E3 ubiquitin-protein ligase RNF5, putative	1.92888	2.58e-08
PF3D7_0315400	N/A	conserved Plasmodium protein, unknown function	1.92818	6.1e-07
PF3D7_0918500	TR	telomerase RNA	1.92661	6.58e-05
PF3D7_1108700	Pfj2	heat shock protein J2	1.92409	8.3e-08
PF3D7_0716400	N/A	transcription initiation factor IIA subunit 1, putative	1.9213	1.32e-05
PF3D7_0604400	N/A	conserved protein, unknown function	1.91618	0.00505933
PF3D7_1315400	N/A	zinc finger (CCCH type) protein, putative	1.91399	2.37e-07
PF3D7_0631000	N/A	tetratricopeptide repeat protein, putative	1.91327	0.00312385
PF3D7_1115200	SET7	histone-lysine N-methyltransferase SET7	1.91121	4.55e-06
PF3D7_0511000	TCTP	translationally-controlled tumor protein homolog	1.91106	2.28e-05
PF3D7_0507900	N/A	conserved Plasmodium protein, unknown function	1.91013	9.2e-05
PF3D7_1131200	N/A	conserved Plasmodium protein, unknown function	1.90747	5.48e-06
PF3D7_1414200	N/A	conserved Plasmodium protein, unknown function	1.90719	1.93e-09
PF3D7_1331300	SEC11	signal peptidase complex catalytic subunit SEC11	1.9063	1.24e-08
PF3D7_1445900	DDX17	ATP-dependent RNA helicase DDX17	1.9062	4.79e-08
PF3D7_0814900	FeSOD	superoxide dismutase [Fe]	1.90244	4.49e-06
PF3D7_0730400	IMP2	IMP1-like protein, putative	1.9022	0.00226649
PF3D7_1438800	N/A	OST-HTH associated domain protein, putative	1.90211	0.0130012
PF3D7_0306600	ATPTG17	ATP synthase-associated protein, putative	1.90209	9.87e-07
PF3D7_0726500	N/A	ubiquitin carboxyl-terminal hydrolase, putative	1.89929	2.42e-08
PF3D7_0516500	MFS1	major facilitator superfamily domain-containing protein, putative	1.89838	0.000260409
PF3D7_0720500	N/A	conserved Plasmodium protein, unknown function	1.89786	9.65e-06
PF3D7_0507100	RPL4.1	60S ribosomal protein L4	1.89678	1.14e-07
PF3D7_0513000	N/A	conserved protein, unknown function	1.89636	2.56e-06
PF3D7_1413200	N/A	conserved Plasmodium protein, unknown function	1.89506	0.000585967
PF3D7_0617300	N/A	RNA-binding protein, putative	1.89376	0.000135431
PF3D7_0909800	SNRPD3	small nuclear ribonucleoprotein Sm D3, putative	1.8902	1.14e-07
PF3D7_0416500	MAF1	repressor of RNA polymerase III transcription MAF1	1.88979	2.42e-08
PF3D7_1356200	TIM23	mitochondrial import inner membrane translocase subunit TIM23, putative	1.88956	2.11e-09
PF3D7_1141200	N/A	ATP synthase-associated protein, putative	1.88552	1.87e-08
PF3D7_1425700	N/A	vacuolar ER assembly factor VMA12, putative	1.88498	8.94e-09
PF3D7_0319600	EF-1delta	elongation factor 1-delta, putative	1.88466	6.54e-07
PF3D7_0804700	N/A	conserved Plasmodium protein, unknown function	1.88387	0.000669839
PF3D7_1415900	N/A	zinc finger protein, putative	1.88372	3.61e-06
PF3D7_1353600	ERD2	ER lumen protein retaining receptor	1.88129	2.54e-07
PF3D7_1367000	SKP1	suppressor of kinetochore protein 1, putative	1.87957	6.54e-07
PF3D7_1330800	N/A	RNA-binding protein, putative	1.87711	1.34e-07
PF3D7_0108000	N/A	proteasome subunit beta type-3, putative	1.8742	1.2e-07
PF3D7_1328300	N/A	conserved protein, unknown function	1.87279	5.58e-08
PF3D7_0303300	RPB6	DNA-directed RNA polymerases I, II, and III subunit RPABC2, putative	1.872	2.33e-09
PF3D7_0933900	N/A	conserved Plasmodium protein, unknown function	1.8685	2.63e-07
PF3D7_0715200	N/A	conserved Plasmodium protein, unknown function	1.8666	1.78e-07
PF3D7_0416800	SAR1	small GTP-binding protein sar1	1.86509	1.77e-07
PF3D7_0111800	N/A	eukaryotic translation initiation factor 4E, putative	1.86105	1.37e-07
PF3D7_1204900	N/A	conserved Plasmodium protein, unknown function	1.86097	0.000101097
PF3D7_1350800	N/A	conserved Plasmodium protein, unknown function	1.8609	0.000820058
PF3D7_1346300	ALBA2	DNA/RNA-binding protein Alba 2	1.85624	1.18e-07
PF3D7_1423600	N/A	calcium-dependent protein kinase, putative	1.85577	1.33e-05
PF3D7_1011500	N/A	conserved protein, unknown function	1.85566	5.74e-06
PF3D7_0323000	TMA7	translation machinery-associated protein 7, putative	1.85166	1.02e-06
PF3D7_1218400	N/A	triose or hexose phosphate/phosphate translocator, putative	1.84939	1.34e-07
PF3D7_1114700	CLK3	cyclin-dependent-like kinase CLK3	1.8486	2.11e-09
PF3D7_1470000	ATG12	autophagy-related protein 12, putative	1.84824	0.000963089
PF3D7_0204200	SEC66	translocation protein SEC66, putative	1.84749	1.2e-07
PF3D7_0830900	N/A	Plasmodium exported protein, unknown function	1.84741	0.000104652
PF3D7_1304900	RPB11	DNA-directed RNA polymerase II subunit RPB11, putative	1.84409	1.29e-05
PF3D7_1108000	N/A	IWS1-like protein, putative	1.8432	4.33e-08
PF3D7_0935500	GEXP22	Plasmodium exported protein, unknown function	1.84231	1.38e-06
PF3D7_0909100	N/A	conserved Plasmodium membrane protein, unknown function	1.84231	0.000447451
PF3D7_1012400	HGPRT	hypoxanthine-guanine phosphoribosyltransferase	1.84217	0.000196118
PF3D7_1322900	N/A	conserved protein, unknown function	1.83947	0.00125851
PF3D7_1353900	N/A	proteasome subunit alpha type-7, putative	1.83805	8.07e-07
PF3D7_1021600	DPA	deoxyribose-phosphate aldolase, putative	1.83248	2.44e-08
PF3D7_1403500	N/A	dynein light chain, putative	1.83168	5.63e-06
PF3D7_0114000	EPF1	exported protein family 1	1.83152	0.0107816
PF3D7_1347700	ECT	ethanolamine-phosphate cytidylyltransferase	1.83084	3.61e-09
PF3D7_1126400	MED21	mediator of RNA polymerase II transcription subunit 21, putative	1.82907	1.57e-05
PF3D7_0107400	ATPk	ATP synthase-associated protein, putative	1.82653	7.59e-07
PF3D7_0704600	UT	HECT-type E3 ubiquitin ligase UT	1.82536	1.93e-07
PF3D7_0719400	N/A	conserved Plasmodium protein, unknown function	1.82241	4.93e-08
PF3D7_0405800	N/A	conserved protein, unknown function	1.8205	5.22e-05
PF3D7_0815600	EIF3G	eukaryotic translation initiation factor 3 subunit G, putative	1.81955	4.17e-08
PF3D7_1320600	RAB11a	ras-related protein Rab-11A	1.81499	2.5e-07
PF3D7_1447100	N/A	conserved Plasmodium protein, unknown function	1.81043	0.000241732
PF3D7_1027800	RPL3	60S ribosomal protein L3	1.80924	2.05e-07
PF3D7_1336400	N/A	RanBPM and CLTH-like protein, putative	1.80872	7.71e-07
PF3D7_0520600	Ap4AH	bis(5'-nucleosyl)-tetraphosphatase [asymmetrical]	1.80818	2.08e-07
PF3D7_0630000	N/A	CPW-WPC family protein	1.80726	0.0831903
PF3D7_1307500	N/A	conserved Plasmodium protein, unknown function	1.80621	0.00218232
PF3D7_1119100	N/A	tRNA m(1)G methyltransferase, putative	1.8057	5.37e-06
PF3D7_1126900	SNRPF	small nuclear ribonucleoprotein F, putative	1.80526	2.03e-06
PF3D7_1137500	N/A	ribosomal protein S14, apicoplast, putative	1.80455	2.68e-06
PF3D7_1148700	GEXP12	Plasmodium exported protein (PHISTc), unknown function	1.80286	2.76e-07
PF3D7_0624300	N/A	CPW-WPC family protein	1.7975	0.000653985
PF3D7_0524500	N/A	conserved Plasmodium protein, unknown function	1.79725	1.06e-08
PF3D7_0917900	BIP	heat shock protein 70	1.79517	3.82e-06
PF3D7_0508000	P38	6-cysteine protein	1.79516	0.00171625
PF3D7_1420700	P113	surface protein P113	1.79398	7.67e-06
PF3D7_0509000	alphaSNAP	alpha-soluble NSF attachment protein, putative	1.79045	3.36e-07
PF3D7_1005200	N/A	conserved Plasmodium protein, unknown function	1.78567	0.0411379
PF3D7_API01500	RPL2	apicoplast ribosomal protein L2	1.7847	0.0170205
PF3D7_1008400	RPT2	26S protease regulatory subunit 4, putative	1.78303	5.87e-08
PF3D7_0316100	N/A	ribosomal protein L27, mitochondrial, putative	1.78248	4.66e-06
PF3D7_0517800	DCX	apicortin	1.78162	0.00517182
PF3D7_1015800	N/A	ribonucleoside-diphosphate reductase small chain, putative	1.78107	9.36e-06
PF3D7_1324900	LDH	L-lactate dehydrogenase	1.78095	2.54e-07
PF3D7_1106100	N/A	ribosomal protein S15, apicoplast, putative	1.77989	6.87e-06
PF3D7_1204400	G37	sexual stage-specific protein G37, putative	1.77916	0.00214146
PF3D7_0922200	SAMS	S-adenosylmethionine synthetase	1.77377	8.13e-05
PF3D7_1342000	N/A	40S ribosomal protein S6	1.76899	1.87e-07
PF3D7_1214000	N/A	conserved protein, unknown function	1.76676	2.59e-07
PF3D7_1217100	SPO11	meiotic recombination protein SPO11, putative	1.76604	2.78e-06
PF3D7_1438300	N/A	tRNA Methionine	1.76341	0.171933
PF3D7_0620700	N/A	DnaJ protein, putative	1.75778	0.000560675
PF3D7_0708700	COX4	cytochrome c oxidase subunit 4, putative	1.75657	9.34e-06
PF3D7_1214400	EMC6	ER membrane protein complex subunit 6, putative	1.75345	5.74e-06
PF3D7_0209000	P230	6-cysteine protein P230	1.75151	0.0202963
PF3D7_0607100	N/A	MYND-type zinc finger protein, putative	1.7479	1.01e-05
PF3D7_1125200	N/A	ubiquitin-like domain-containing protein, putative	1.7476	1.68e-09
PF3D7_1314500	N/A	transmembrane emp24 domain-containing protein, putative	1.74637	7.04e-06
PF3D7_1341200	N/A	60S ribosomal protein L18, putative	1.74438	4.54e-06
PF3D7_0523500	N/A	dynein light chain Tctex-type, putative	1.74393	2.02e-05
PF3D7_1350300	N/A	conserved protein, unknown function	1.74024	1.59e-05
PF3D7_1426000	RPL21	60S ribosomal protein L21	1.73807	5.36e-07
PF3D7_1229900	N/A	conserved Plasmodium protein, unknown function	1.73699	8.73e-07
PF3D7_1366000	N/A	conserved Plasmodium protein, unknown function	1.73681	0.000414939
PF3D7_1126700	ATG23	conserved Plasmodium protein, unknown function	1.7359	0.00331005
PF3D7_1309400	N/A	HORMA domain protein, putative	1.73458	0.000202548
PF3D7_1318500	N/A	conserved Plasmodium protein, unknown function	1.73245	6.65e-06
PF3D7_1341700	N/A	conserved Plasmodium protein, unknown function	1.73204	0.0962557
PF3D7_0924400	N/A	conserved Plasmodium protein, unknown function	1.7318	2.1e-06
PF3D7_0418300	N/A	conserved Plasmodium protein, unknown function	1.7292	2e-05
PF3D7_1037700	ERH	enhancer of rudimentary homolog, putative	1.72745	4.73e-06
PF3D7_0314500	N/A	conserved Plasmodium protein, unknown function	1.72616	1.27e-07
PF3D7_1345000	N/A	RING zinc finger protein, putative	1.72167	0.00075523
PF3D7_0512100	N/A	conserved protein, unknown function	1.72058	0.00313607
PF3D7_0825400	ATPTG15	ATP synthase-associated protein, putative	1.7203	0.00105248
PF3D7_1439900	TIM	triosephosphate isomerase	1.71644	1.11e-07
PF3D7_1024300	ATPTG10	ATP synthase-associated protein, putative	1.70745	0.000450396
PF3D7_1450000	N/A	serine/threonine protein kinase, putative	1.70361	1.6e-05
PF3D7_0911000	N/A	phosphatidylinositol N-acetylglucosaminyltransferase, putative	1.70218	4.47e-06
PF3D7_0805200	GAMER	gamete release protein, putative	1.69928	0.0535223
PF3D7_0418500	BET3	trafficking protein particle complex subunit 3, putative	1.69786	1.01e-06
PF3D7_1348400	N/A	conserved Plasmodium membrane protein, unknown function	1.69685	3.01e-06
PF3D7_1146900	N/A	protein YIPF6, putative	1.69547	7.13e-05
PF3D7_1356100	N/A	conserved Plasmodium protein, unknown function	1.69499	2.79e-05
PF3D7_1473200	N/A	DnaJ protein, putative	1.69238	4.85e-06
PF3D7_0109850	N/A	phosphatidate cytidylyltransferase, putative	1.69143	9.92e-06
PF3D7_0306200	AHA1	activator of Hsp90 ATPase	1.69058	2.3e-05
PF3D7_0320800	DOZI	ATP-dependent RNA helicase DDX6	1.69019	2.89e-06
PF3D7_0111900	N/A	mitochondrial distribution and morphology protein, putative	1.68585	0.000597917
PF3D7_0928300	N/A	conserved Plasmodium protein, unknown function	1.6856	3.11e-05
PF3D7_0721800	N/A	conserved Plasmodium protein, unknown function	1.6851	1.03e-06
PF3D7_1407500	TRM112	multifunctional methyltransferase subunit TRM112, putative	1.68507	0.000147142
PF3D7_1311000	ISD11	protein ISD11	1.68497	4.05e-05
PF3D7_0730000	N/A	conserved protein, unknown function	1.68422	5.39e-07
PF3D7_1250300	VPS26	vacuolar protein sorting-associated protein 26, putative	1.6823	1.75e-07
PF3D7_1359400	CELF1	CUGBP Elav-like family member 1	1.68083	2.64e-07
PF3D7_1357100	N/A	elongation factor 1-alpha	1.6779	4.74e-06
PF3D7_1331600	DEH	3-hydroxyacyl-CoA dehydratase DEH	1.67772	0.00137862
PF3D7_1471800	N/A	conserved Plasmodium protein, unknown function	1.67563	0.000499281
PF3D7_1207700	N/A	41-3 protein	1.67382	0.00698155
PF3D7_1451100	eEF2	elongation factor 2	1.67339	2.37e-07
PF3D7_0607700	N/A	conserved Plasmodium protein, unknown function	1.67249	0.000576186
PF3D7_0605200	N/A	acylphosphatase, putative	1.67178	0.000292314
PF3D7_0705800	CRISP	cysteine-rich secretory protein	1.67085	0.00618282
PF3D7_0308500	N/A	activator of Hsp90 ATPase, putative	1.66962	3.94e-06
PF3D7_1147100	N/A	dynein light chain, putative	1.66909	0.0162788
PF3D7_0624900	N/A	GAS8-like protein, putative	1.66761	1.53e-05
PF3D7_1221400	IMC1h	inner membrane complex protein 1h, putative	1.66723	0.0112876
PF3D7_0305400	N/A	conserved protein, unknown function	1.66679	7.46e-08
PF3D7_0718500	N/A	prefoldin subunit 3, putative	1.66486	7.9e-08
PF3D7_1478000	GEXP17	Plasmodium exported protein (PHISTa), unknown function	1.66452	0.0033769
PF3D7_1108600	ERC	endoplasmic reticulum-resident calcium binding protein	1.65976	3.61e-06
PF3D7_1467900	N/A	rab GTPase activator, putative	1.65956	9.73e-07
PF3D7_1110000	N/A	conserved Plasmodium protein, unknown function	1.65105	0.000482183
PF3D7_0109000	PHIL1	photosensitized INA-labeled protein PHIL1	1.65102	0.0172459
PF3D7_0827200	N/A	conserved Plasmodium protein, unknown function	1.6475	0.0102974
PF3D7_1007600	N/A	conserved protein, unknown function	1.64586	2.79e-05
PF3D7_0804200	N/A	Plasmodium RNA of unknown function RUF3	1.64489	0.0125992
PF3D7_1360200	EMC3	ER membrane protein complex subunit 3, putative	1.64353	3.83e-09
PF3D7_1206500	N/A	Tat binding protein 1(TBP-1)-interacting protein, putative	1.64243	0.000758658
PF3D7_0528700	CYP23	peptidyl-prolyl cis-trans isomerase	1.64189	3.24e-09
PF3D7_1231000	N/A	conserved Plasmodium protein, unknown function	1.64185	8.98e-05
PF3D7_0924600	N/A	conserved Plasmodium protein, unknown function	1.64007	0.000882533
PF3D7_0610700	N/A	conserved Plasmodium protein, unknown function	1.63993	7.16e-05
PF3D7_1109500	N/A	small nucleolar RNA snoR09	1.63943	0.00759171
PF3D7_1315000	N/A	conserved protein, unknown function	1.63578	5.23e-08
PF3D7_1435700	N/A	ataxin-2 like protein, putative	1.63535	9.94e-09
PF3D7_0729600	CMC1	COX assembly mitochondrial protein, putative	1.63432	1.82e-05
PF3D7_1401900	N/A	conserved protein, unknown function	1.63417	0.0135202
PF3D7_1304500	N/A	small heat shock protein, putative	1.63317	4.77e-06
PF3D7_1402200	ApiCOX19	cytochrome c oxidase subunit ApiCOX19, putative	1.63289	8.15e-05
PF3D7_1144800	N/A	conserved Plasmodium protein, unknown function	1.63143	0.00252089
PF3D7_0205500	N/A	DNA-directed RNA polymerase II 16 kDa subunit, putative	1.62858	3.96e-05
PF3D7_1464400	N/A	zinc finger protein, putative	1.62682	1.1e-06
PF3D7_0314100	N/A	vesicle transport v-SNARE protein, putative	1.62261	3.63e-06
PF3D7_1414300	N/A	60S ribosomal protein L10, putative	1.6204	1.16e-05
PF3D7_0214200	mRPL13	ribosomal protein L13, mitochondrial	1.6193	3.96e-06
PF3D7_1011200	BET1	BET1-like protein, putative	1.61918	0.000438867
PF3D7_1251000	N/A	HSP20-like chaperone, putative	1.61888	0.00220285
PF3D7_1446800	HDP	heme detoxification protein	1.61542	4.54e-06
PF3D7_1031100	N/A	conserved Plasmodium protein, unknown function	1.61456	1.06e-05
PF3D7_0109700	RRP36	rRNA biogenesis protein RRP36, putative	1.611	1.91e-05
PF3D7_0721900	N/A	V-type ATPase V0 subunit e, putative	1.60868	5.78e-06
PF3D7_0213000	N/A	conserved protein, unknown function	1.60445	1.64e-05
PF3D7_1005500	UPF1	regulator of nonsense transcripts 1, putative	1.60202	3.95e-07
PF3D7_0829900	N/A	non-coding RNA	1.6015	0.0184158
PF3D7_0605300	ARK1	serine/threonine protein kinase ARK1	1.60144	3.45e-05
PF3D7_0213300	N/A	conserved protein, unknown function	1.60116	0.0402178
PF3D7_0103800	ARP1	actin-related protein ARP1, putative	1.60072	0.000750472
PF3D7_0515700	GAP40	glideosome-associated protein 40, putative	1.59981	1.84e-06
PF3D7_0927100	N/A	conserved protein, unknown function	1.5998	7.06e-06
PF3D7_1122200	JmjC3	JmjC domain-containing protein 3	1.5931	8.93e-06
PF3D7_0623500	SOD2	superoxide dismutase [Fe]	1.58593	4.59e-05
PF3D7_1209700	N/A	conserved protein, unknown function	1.58396	6.05e-07
PF3D7_1027700	CEN3	centrin-3	1.58307	5.29e-05
PF3D7_1310600	RAB5b	ras-related protein Rab-5B	1.58229	3.31e-06
PF3D7_1370900	N/A	non-coding RNA	1.57672	0.0503915
PF3D7_1455900	PPRD	polyprenol reductase	1.57067	0.000925151
PF3D7_0706200	N/A	conserved protein, unknown function	1.57028	1.78e-05
PF3D7_1120100	PGM1	phosphoglycerate mutase, putative	1.56977	1e-06
PF3D7_1302400	N/A	conserved protein, unknown function	1.56899	0.0386419
PF3D7_1343300	N/A	CDT1-like protein, putative	1.56534	1.92e-07
PF3D7_1462200	N/A	conserved protein, unknown function	1.56533	0.000557918
PF3D7_0306000	QCR8	cytochrome b-c1 complex subunit 8, putative	1.56441	4.16e-05
PF3D7_0715500	N/A	ATP synthase subunit epsilon, mitochondrial, putative	1.55465	9.54e-06
PF3D7_1471100	EXP2	exported protein 2	1.55419	0.00136064
PF3D7_1369300	N/A	conserved Plasmodium protein, unknown function	1.55351	0.00912032
PF3D7_0414000	SMC3	structural maintenance of chromosomes protein 3	1.55342	9.73e-07
PF3D7_0520300	LSM2	U6 snRNA-associated Sm-like protein LSm2, putative	1.55188	6.38e-05
PF3D7_0208500	ACP	acyl carrier protein	1.54626	1.26e-06
PF3D7_1003500	N/A	40S ribosomal protein S20e, putative	1.54587	7.46e-07
PF3D7_0506900	ROM4	rhomboid protease ROM4	1.54311	7.11e-05
PF3D7_1360100	RRM1	RNA-binding protein, putative	1.542	7.34e-07
PF3D7_1030800	N/A	calmodulin, putative	1.54089	1.46e-05
PF3D7_1210100	SYN2	syntaxin, Qa-SNARE family	1.54034	2.55e-09
PF3D7_1338000	N/A	LMBR1 domain-containing protein, putative	1.53974	1.26e-06
PF3D7_0906100	VPS46	vacuolar protein sorting-associated protein 46, putative	1.53871	6.94e-05
PF3D7_0106800	RAB5c	ras-related protein Rab-5C	1.53696	2.82e-08
PF3D7_1306400	RPT4	26S protease regulatory subunit 10B, putative	1.53509	6.39e-07
PF3D7_0611800	N/A	conserved Plasmodium protein, unknown function	1.53485	0.000239268
PF3D7_1452700	N/A	U1 snRNP-associated protein, putative	1.53332	2.75e-08
PF3D7_1205500	N/A	zinc finger protein, putative	1.53251	1.83e-07
PF3D7_0725600	N/A	18S ribosomal RNA	1.53	0.0180856
PF3D7_1406000	RBM8A	RNA-binding protein 8A, putative	1.52676	0.000245639
PF3D7_1208300	mACP	acyl carrier protein, mitochondrial	1.52113	1.03e-06
PF3D7_1317700	N/A	conserved Plasmodium protein, unknown function	1.51795	6.32e-05
PF3D7_0528000	UMP1	proteasome maturation factor UMP1, putative	1.51574	4.42e-05
PF3D7_0722700	C3AP1	respiratory chain complex 3 associated protein 1	1.5141	0.000173139
PF3D7_1036700	PhLP2	phosducin-like protein 2, putative	1.51355	2.18e-05
PF3D7_0423300	N/A	conserved Plasmodium protein, unknown function	1.51168	0.00667238
PF3D7_1123700	N/A	ribosomal protein L37, mitochondrial, putative	1.51161	5.63e-05
PF3D7_0933400	N/A	conserved Plasmodium protein, unknown function	1.50227	1.71e-06
PF3D7_1147200	N/A	tubulin--tyrosine ligase, putative	1.50205	0.0465341
PF3D7_0423000	N/A	conserved Plasmodium protein, unknown function	1.50018	0.000377911
PF3D7_1228800	N/A	WD repeat-containing protein, putative	1.49976	1.39e-06
PF3D7_1217700	N/A	conserved Plasmodium protein, unknown function	1.49903	3.92e-05
PF3D7_1431000	N/A	ribosomal protein L17, mitochondrial, putative	1.49616	1.55e-06
PF3D7_1246800	SRPRB	signal recognition particle receptor subunit beta, putative	1.49363	8.92e-06
PF3D7_0816500	HSP20	small heat shock protein HSP20, putative	1.49113	0.0599597
PF3D7_0708800	HSP110c	heat shock protein 110	1.49082	4.57e-06
PF3D7_1125500	SNRPD1	small nuclear ribonucleoprotein Sm D1, putative	1.48943	3.06e-07
PF3D7_1115100	N/A	conserved protein, unknown function	1.48737	0.0215822
PF3D7_0825900	N/A	conserved Plasmodium protein, unknown function	1.48331	0.00389866
PF3D7_0423500	GAPM2	glideosome associated protein with multiple membrane spans 2	1.48201	1.48e-06
PF3D7_0311300	N/A	phosphatidylinositol 3- and 4-kinase, putative	1.47882	3.45e-06
PF3D7_1362000	ApiCOX24	cytochrome c oxidase subunit ApiCOX24, putative	1.4738	6.66e-05
PF3D7_0706000	N/A	importin-7, putative	1.47004	7.54e-07
PF3D7_1135000	N/A	PQ-loop repeat-containing protein	1.46928	0.000607196
PF3D7_0518200	MDM2	SWIB/MDM2 domain-containing protein	1.46827	0.00314782
PF3D7_1367300	N/A	conserved Plasmodium protein, unknown function	1.46586	0.00103837
PF3D7_1118800	ARC40	actin-related protein 2/3 complex subunit 1, putative	1.46356	3.59e-05
PF3D7_0914200	N/A	phospholipid or glycerol acyltransferase, putative	1.46168	4.47e-05
PF3D7_1439700	N/A	leucine carboxyl methyltransferase, putative	1.46043	2.59e-05
PF3D7_1448600	VTI1	SNARE protein, putative	1.45805	0.000570815
PF3D7_0305700	N/A	ubiquitin-conjugating enzyme MMS2, putative	1.45781	1.33e-07
PF3D7_1471600	2022-04-02	apical polar ring protein APR2, putative	1.45661	0.0371593
PF3D7_1444300	LPAAT	1-acyl-sn-glycerol-3-phosphate acyltransferase, putative	1.45421	0.00035132
PF3D7_0515400	N/A	conserved protein, unknown function	1.45248	0.0201659
PF3D7_1452900	N/A	conserved protein, unknown function	1.45175	0.000611371
PF3D7_0209800	UAP56	ATP-dependent RNA helicase UAP56	1.45	9.79e-08
PF3D7_0407400	N/A	conserved Plasmodium protein, unknown function	1.44983	3.38e-05
PF3D7_1319400	N/A	conserved protein, unknown function	1.44558	3.82e-06
PF3D7_0105300	CAP	cyclase-associated protein	1.44527	4.36e-06
PF3D7_1118000	N/A	conserved Plasmodium protein, unknown function	1.44113	0.00011908
PF3D7_1107300	PAIP1	polyadenylate-binding protein-interacting protein 1, putative	1.43917	4.02e-06
PF3D7_0916100	TRX3	thioredoxin 3	1.43884	1.63e-05
PF3D7_1214900	N/A	conserved protein, unknown function	1.43757	6.16e-05
PF3D7_0110400	RPB9	DNA-directed RNA polymerase II subunit RPB9, putative	1.43711	5.45e-05
PF3D7_0706500	N/A	conserved Plasmodium protein, unknown function	1.43675	3.79e-07
PF3D7_0529400	N/A	conserved Plasmodium protein, unknown function	1.43468	4.01e-07
PF3D7_0529900	N/A	RING zinc finger protein, putative	1.43409	1.12e-07
PF3D7_1410600	eIF2gamma	eukaryotic translation initiation factor 2 subunit gamma, putative	1.43341	1.11e-05
PF3D7_0934600	N/A	conserved Plasmodium protein, unknown function	1.43256	0.00241026
PF3D7_1137000	N/A	U2 spliceosomal RNA	1.43124	0.0348526
PF3D7_1368300	N/A	conserved Plasmodium protein, unknown function	1.42802	6.51e-05
PF3D7_1012900	ATG18	autophagy-related protein 18	1.42615	2.44e-05
PF3D7_0609100	ZIP1	zinc transporter ZIP1, putative	1.42511	0.00100174
PF3D7_1245700	N/A	non-coding RNA	1.41929	0.00297205
PF3D7_0909700	N/A	FHA domain protein, putative	1.41758	9.05e-07
PF3D7_1128600	NOT2	CCR4-NOT transcription complex subunit 2, putative	1.41507	0.0177227
PF3D7_1474100	N/A	ribosomal protein L20, mitochondrial, putative	1.41452	0.00224146
PF3D7_1304700	CYC4	cyclin	1.41147	0.000146692
PF3D7_0709000	CRT	chloroquine resistance transporter	1.41129	0.000171242
PF3D7_0611700	RPL39	60S ribosomal protein L39	1.40944	0.000115247
PF3D7_1025000	EPS15	Eps15-like protein	1.4048	3.54e-07
PF3D7_0506000	N/A	conserved Plasmodium protein, unknown function	1.40322	0.0469558
PF3D7_0808400	SEC28	coatomer subunit epsilon, putative	1.39956	1.82e-06
PF3D7_1120800	N/A	conserved Plasmodium protein, unknown function	1.3987	1.06e-05
PF3D7_0906500	N/A	arginase	1.39397	1.47e-05
PF3D7_1370800	N/A	non-coding RNA	1.39365	0.0564767
PF3D7_1455400	HlyIII	hemolysin III	1.39205	5.44e-06
PF3D7_0817800	C3AP3	respiratory chain complex 3 associated protein 3	1.3898	0.000102931
PF3D7_1238400	N/A	conserved protein, unknown function	1.38976	5.42e-05
PF3D7_1423700	N/A	conserved Plasmodium protein, unknown function	1.38746	7.46e-07
PF3D7_1368600	TIM9	mitochondrial import inner membrane translocase subunit TIM9, putative	1.38593	1.69e-05
PF3D7_1134000	HSP70-3	heat shock protein 70	1.38485	1.04e-05
PF3D7_1330500	N/A	CTLH domain-containing protein, putative	1.38325	5.35e-05
PF3D7_0912500	N/A	SAP domain-containing protein, putative	1.38273	6.54e-06
PF3D7_1212900	BDP2	bromodomain protein 2, putative	1.38246	1.44e-05
PF3D7_1425300	N/A	conserved Plasmodium protein, unknown function	1.38167	3.08e-07
PF3D7_0720700	PX1	phosphoinositide-binding protein PX1	1.38036	8.1e-06
PF3D7_0930400	N/A	zinc finger protein, putative	1.38029	1.58e-05
PF3D7_1422200	N/A	conserved Plasmodium protein, unknown function	1.37959	0.000671717
PF3D7_1472100	YIP1	protein transport protein YIP1, putative	1.37869	5.36e-05
PF3D7_1125000	N/A	conserved protein, unknown function	1.37738	0.000147771
PF3D7_1433000	NOP10	H/ACA ribonucleoprotein complex subunit 3, putative	1.37628	7.06e-05
PF3D7_0309100	OMD	OMD protein, putative	1.37503	0.0213802
PF3D7_1342700	RPB12	DNA-directed RNA polymerases I, II, and III subunit RPABC4, putative	1.37433	9.71e-05
PF3D7_0728300	N/A	conserved protein, unknown function	1.37317	0.000782367
PF3D7_1311700	N/A	cytochrome c, putative	1.37236	2.19e-06
PF3D7_1215100	N/A	SUN domain-containing protein, putative	1.37202	8.56e-05
PF3D7_1355700	NIF3	NLI interacting factor-like phosphatase, putative	1.37197	1.07e-06
PF3D7_1226300	HAD2	haloacid dehalogenase-like hydrolase, putative	1.37043	4.9e-05
PF3D7_1404600	ACalpha	adenylyl cyclase alpha	1.36666	1.39e-06
PF3D7_1333000	CPN20	20 kDa chaperonin	1.3652	3.68e-06
PF3D7_1403200	N/A	EGF domain-containing protein, putative	1.3644	0.0150933
PF3D7_0515100	ROM9	rhomboid protease ROM9	1.36301	9.65e-06
PF3D7_1038300	N/A	conserved Plasmodium protein, unknown function	1.36292	0.00020525
PF3D7_1463600	N/A	conserved Plasmodium protein, unknown function	1.36045	0.00944502
PF3D7_1223400	N/A	phospholipid-transporting ATPase, putative	1.36043	0.000132085
PF3D7_1145300	CRIPT	cysteine-rich PDZ-binding protein, putative	1.36028	0.000453479
PF3D7_1474900	CITH	trailer hitch homolog, putative	1.35588	1.09e-08
PF3D7_0932200	PFN	profilin	1.35573	7.62e-05
PF3D7_0707900	N/A	ribosomal protein S8e, putative	1.35539	8.45e-08
PF3D7_0516800	ApiAP2	AP2 domain transcription factor AP2-O2, putative	1.35161	3.49e-05
PF3D7_0816400	N/A	EF-hand calcium-binding domain-containing protein, putative	1.35043	0.00119392
PF3D7_0530800	N/A	CPW-WPC family protein	1.34993	0.00630619
PF3D7_1472900	N/A	dihydroorotase, putative	1.34729	0.00160481
PF3D7_0208700	N/A	SHS2 domain-containing protein, putative	1.34668	0.000100081
PF3D7_1474800	N/A	proteasome subunit alpha type-1, putative	1.34658	4.6e-05
PF3D7_0601600	N/A	tetratricopeptide repeat protein, putative	1.34475	0.000241732
PF3D7_1235300	NOT4	CCR4-NOT transcription complex subunit 4, putative	1.34355	1.51e-05
PF3D7_1006600	PhLP3	phosducin-like protein 3, putative	1.34148	0.000473612
PF3D7_1025700	N/A	conserved protein, unknown function	1.34115	5.97e-06
PF3D7_1403000	N/A	radial spoke protein 3, putative	1.34113	0.0316355
PF3D7_0910300	N/A	conserved protein, unknown function	1.3404	2.56e-06
PF3D7_0524700	TOM22	mitochondrial import receptor subunit TOM22, putative	1.33807	0.000100468
PF3D7_0418400	N/A	LSM domain-containing protein, putative	1.33729	0.000100468
PF3D7_1419700	EIF3H	eukaryotic translation initiation factor 3 subunit H, putative	1.33313	1.07e-08
PF3D7_0416700	N/A	CDGSH iron-sulfur domain-containing protein, putative	1.333	2.79e-07
PF3D7_1407800	PM4	plasmepsin IV	1.33155	0.00361743
PF3D7_0411000	N/A	conserved Plasmodium protein, unknown function	1.32982	0.00332469
PF3D7_0210600	CERLI1	protein CERLI1	1.32961	0.0234447
PF3D7_1108300	PCD	pterin-4a-carbinolamine dehydratase	1.32938	0.000172281
PF3D7_1249400	N/A	conserved Plasmodium protein, unknown function	1.32836	0.000524064
PF3D7_1033100	AdoMetDC/ODC	S-adenosylmethionine decarboxylase/ornithine decarboxylase	1.32786	0.000203366
PF3D7_1471700	N/A	conserved Plasmodium protein, unknown function	1.32759	0.0622926
PF3D7_1356300	N/A	ubiquitin-conjugating enzyme E2, putative	1.3272	2.44e-05
PF3D7_0717000	N/A	conserved Plasmodium membrane protein, unknown function	1.32446	4.1e-05
PF3D7_0903000	N/A	conserved protein, unknown function	1.32331	0.000651783
PF3D7_API03700	N/A	tRNA Glycine	1.32318	0.460808
PF3D7_0108300	ARP	conserved Plasmodium protein, unknown function	1.321	1.95e-05
PF3D7_1004700	N/A	conserved protein, unknown function	1.31904	0.00027974
PF3D7_1473600	N/A	conserved Plasmodium protein, unknown function	1.31864	0.00326223
PF3D7_0815800	VPS9	vacuolar protein sorting-associated protein 9, putative	1.31012	0.000127133
PF3D7_0606100	N/A	RNA-binding protein, putative	1.30961	3.88e-06
PF3D7_0310000	N/A	50S ribosomal protein L9, apicoplast, putative	1.30717	0.000963881
PF3D7_1212700	EIF3A	eukaryotic translation initiation factor 3 subunit A, putative	1.30509	0.000437776
PF3D7_0915100	UBC9	SUMO-conjugating enzyme UBC9	1.30502	8.77e-05
PF3D7_0522200	TAF10	transcription initiation factor TFIID subunit 10, putative	1.30473	0.000347846
PF3D7_1465400	N/A	conserved protein, unknown function	1.30318	0.000135431
PF3D7_1441200	N/A	60S ribosomal protein L1, putative	1.29914	1.4e-06
PF3D7_0522500	RPL17	50S ribosomal protein L17, apicoplast, putative	1.29784	0.000186546
PF3D7_0717200	N/A	conserved Plasmodium protein, unknown function	1.29767	4.97e-06
PF3D7_1230100	TLAP1	thioredoxin-like associated protein 1, putative	1.29672	0.051831
PF3D7_0320100	SEC22	protein transport protein SEC22	1.29571	2.79e-05
PF3D7_1201600	NEK3	NIMA related kinase 3	1.29525	0.00619364
PF3D7_0709500	N/A	nucleic acid-binding protein, putative	1.29058	0.00013814
PF3D7_0624600	ISWI	ISWI chromatin-remodeling complex ATPase	1.28988	5.33e-05
PF3D7_1338100	RPN3	26S proteasome regulatory subunit RPN3, putative	1.28974	2.54e-07
PF3D7_1338300	EF-1gamma	elongation factor 1-gamma, putative	1.28965	7.44e-07
PF3D7_0710200	N/A	conserved Plasmodium protein, unknown function	1.28625	0.000185924
PF3D7_0604500	N/A	GYF domain-containing protein, putative	1.28405	3.73e-06
PF3D7_1208900	PPM11	protein phosphatase PPM11, putative	1.28249	2.31e-05
PF3D7_1336500	N/A	small nucleolar RNA snoR19	1.28061	0.129605
PF3D7_0405600	N/A	TMEM33 domain-containing protein, putative	1.27613	0.000136235
PF3D7_0725400	N/A	conserved Plasmodium protein, unknown function	1.27584	0.10606
PF3D7_1329700	ACBP1	apicoplast calcium binding protein 1	1.27525	0.0448388
PF3D7_0825000	N/A	conserved Plasmodium protein, unknown function	1.27495	0.00051364
PF3D7_1345600	N/A	inner membrane complex protein	1.27339	0.00722336
PF3D7_0813400	N/A	conserved protein, unknown function	1.27232	4e-05
PF3D7_1403400	N/A	conserved Plasmodium protein, unknown function	1.27206	0.00161916
PF3D7_1131100	SR1	serpentine receptor 1, putative	1.2711	0.00224075
PF3D7_1104100	SYN13	syntaxin, Qa-SNARE family	1.27033	2.91e-08
PF3D7_1015900	ENO	enolase	1.2702	0.000492911
PF3D7_0826400	CPT	cis-prenyltransferase	1.26743	0.00181875
PF3D7_0314700	RNF1	RING finger protein RNF1	1.26636	0.0243225
PF3D7_0717900	N/A	thioredoxin-like protein	1.26581	1.45e-06
PF3D7_1250700	N/A	transcription initiation factor IIA subunit 2, putative	1.2657	0.00100976
PF3D7_1442400	KIC9	protein KIC9	1.2636	2.12e-05
PF3D7_1017500	ELC	myosin essential light chain ELC	1.26181	0.0513904
PF3D7_0210900	N/A	conserved Plasmodium protein, unknown function	1.26035	1.45e-06
PF3D7_0914800	N/A	GINS complex subunit Psf3, putative	1.25785	0.00045241
PF3D7_0506100	N/A	60S ribosomal subunit protein L24, putative	1.25755	5.51e-05
PF3D7_1239400	N/A	conserved protein, unknown function	1.25729	0.010624
PF3D7_1234700	ULG8	upregulated in late gametocytes ULG8	1.25603	0.00342995
PF3D7_1216200	N/A	glycerol-3-phosphate dehydrogenase [NAD(+)], putative	1.25567	1.04e-07
PF3D7_1369700	SNRPA1	U2 small nuclear ribonucleoprotein A', putative	1.25197	1.22e-05
PF3D7_1472200	HDA1	histone deacetylase, putative	1.25167	0.000258394
PF3D7_0926200	N/A	conserved Plasmodium protein, unknown function	1.25	0.000623298
PF3D7_0406100	N/A	V-type proton ATPase subunit B	1.24912	1.39e-05
PF3D7_1352500	N/A	thioredoxin-related protein, putative	1.24852	0.000428816
PF3D7_0923500	N/A	cyclin-dependent kinases regulatory subunit, putative	1.24749	0.000219251
PF3D7_0904500	N/A	prefoldin subunit 4, putative	1.24732	3.86e-05
PF3D7_1021500	ROK1	ATP-dependent RNA helicase ROK1, putative	1.24549	5.65e-06
PF3D7_1016800	N/A	Plasmodium exported protein (PHISTc), unknown function	1.24489	0.0102345
PF3D7_1445400	CLK1	protein serine/threonine kinase-1	1.24484	2.75e-05
PF3D7_1428000	N/A	conserved Plasmodium membrane protein, unknown function	1.24421	1.5e-05
PF3D7_0515200	N/A	conserved Plasmodium protein, unknown function	1.24341	0.0114238
PF3D7_1203200	SRP14	signal recognition particle subunit SRP14	1.24341	0.0107887
PF3D7_1032100	DCP1	mRNA-decapping enzyme subunit 1, putative	1.24254	3.26e-06
PF3D7_1004900	N/A	conserved protein, unknown function	1.24003	0.00222332
PF3D7_1247000	FBXO9	F-box only protein 9 homolog, putative	1.23808	0.000375497
PF3D7_1127200	N/A	conserved Plasmodium protein, unknown function	1.23723	0.1779
PF3D7_0811300	CAF1	CCR4-associated factor 1	1.23447	0.000138015
PF3D7_API01300	RPL4	50S ribosomal protein L4, putative	1.23358	0.195829
PF3D7_0622600	QCR9	cytochrome b-c1 complex subunit 9, putative	1.2333	0.00239501
PF3D7_1034100	N/A	conserved protein, unknown function	1.23221	0.0310566
PF3D7_0916300	N/A	conserved Plasmodium protein, unknown function	1.23196	0.022705
PF3D7_0807900	TyrRS	tyrosine--tRNA ligase	1.22931	4.1e-05
PF3D7_0804000	N/A	cactin homolog, putative	1.22342	3.96e-06
PF3D7_0218200	N/A	SUZ domain-containing protein, putative	1.2228	1.04e-06
PF3D7_1129200	RPN7	26S proteasome regulatory subunit RPN7, putative	1.22215	3.99e-06
PF3D7_0717300	N/A	transcription initiation factor IIE subunit alpha, putative	1.2214	0.000903712
PF3D7_0912900	RPN8	26S proteasome regulatory subunit RPN8, putative	1.2214	0.00011726
PF3D7_1215000	Trx-Px2	thioredoxin peroxidase 2	1.22129	0.0026037
PF3D7_1330400	N/A	ER lumen protein retaining receptor 1, putative	1.22122	6.63e-06
PF3D7_0717600	IMC32	inner membrane complex protein, putative	1.21916	0.00283995
PF3D7_1026000	N/A	conserved Plasmodium protein, unknown function	1.21905	3.04e-05
PF3D7_1214600	N/A	adrenodoxin-type ferredoxin, putative	1.21767	0.00435184
PF3D7_0916900	N/A	zinc finger protein, putative	1.21656	3.67e-05
PF3D7_0820300	N/A	conserved Plasmodium protein, unknown function	1.21482	0.00011546
PF3D7_1441900	TFB5	RNA polymerase II transcription factor B subunit 5, putative	1.21462	0.00297543
PF3D7_1357000	N/A	elongation factor 1-alpha	1.21304	3.51e-06
PF3D7_1474600	VMP1	vacuole membrane protein 1, putative	1.20909	0.000231783
PF3D7_API02900	TUFA	elongation factor Tu	1.20576	0.109474
PF3D7_0926400	N/A	monocarboxylate transporter, putative	1.20559	0.00820045
PF3D7_0404300	N/A	conserved Plasmodium protein, unknown function	1.20484	0.00354892
PF3D7_0527300	METAP1a	methionine aminopeptidase 1a, putative	1.20364	2.15e-07
PF3D7_1408500	N/A	conserved Plasmodium protein, unknown function	1.2028	1.71e-06
PF3D7_0532100	ETRAMP5	early transcribed membrane protein 5	1.20204	0.083951
PF3D7_1141900	IMC1b	inner membrane complex protein 1b, putative	1.20081	0.0500518
PF3D7_1417700	N/A	conserved protein, unknown function	1.20068	7.13e-06
PF3D7_1320900	N/A	RNA-binding protein, putative	1.20049	0.000258666
PF3D7_0422200	N/A	erythrocyte membrane-associated antigen	1.19888	2.05e-05
PF3D7_0423100	N/A	AP-4 complex subunit sigma, putative	1.19825	0.00218232
PF3D7_1210200	N/A	zinc finger protein, putative	1.19702	0.0807504
PF3D7_1229400	MIF	macrophage migration inhibitory factor	1.193	0.00302656
PF3D7_0218500	SNRPD2	small nuclear ribonucleoprotein Sm D2, putative	1.19118	0.00048958
PF3D7_1366800	N/A	phosphatidylserine synthase, putative	1.19026	4.51e-05
PF3D7_1210000	RPL1	50S ribosomal protein L1, apicoplast, putative	1.18962	5.59e-05
PF3D7_1010900	N/A	conserved Plasmodium protein, unknown function	1.18927	0.000576186
PF3D7_0108400	N/A	mitochondrial carrier protein, putative	1.18722	0.00018658
PF3D7_0716800	EIF3I	eukaryotic translation initiation factor 3 subunit I, putative	1.18679	0.000862362
PF3D7_1430100	PTPA	serine/threonine protein phosphatase 2A activator	1.18575	8.77e-05
PF3D7_1144900	RAB6	ras-related protein Rab-6	1.18331	5.02e-05
PF3D7_1312500	N/A	conserved Plasmodium protein, unknown function	1.18137	0.104714
PF3D7_1332000	SYN5	syntaxin, Qa-SNARE family	1.17964	0.000462261
PF3D7_0823700	TOM7	mitochondrial import receptor subunit TOM7, putative	1.1792	0.00258401
PF3D7_0716300	N/A	conserved protein, unknown function	1.17758	0.00121127
PF3D7_0526800	N/A	conserved Plasmodium protein, unknown function	1.17722	8.87e-06
PF3D7_1435500	CLC	clathrin light chain, putative	1.17595	7.46e-05
PF3D7_1236900	N/A	conserved Plasmodium protein, unknown function	1.17545	0.00517061
PF3D7_0915900	N/A	conserved Plasmodium protein, unknown function	1.1735	0.000173139
PF3D7_1233800	N/A	conserved protein, unknown function	1.17342	0.000273727
PF3D7_1435600	N/A	conserved Plasmodium protein, unknown function	1.17287	0.0281651
PF3D7_1215600	N/A	conserved protein, unknown function	1.17168	0.00120439
PF3D7_0528400	DHHC7	palmitoyltransferase DHHC7	1.16989	0.00659503
PF3D7_1341800	IMC1k	inner membrane complex protein 1k, putative	1.16951	0.0751078
PF3D7_1131700	N/A	conserved Plasmodium protein, unknown function	1.16851	0.0866519
PF3D7_0516900	RPL2.1	60S ribosomal protein L2	1.16465	7.05e-05
PF3D7_1308500	N/A	conserved Plasmodium protein, unknown function	1.16444	1.85e-05
PF3D7_0310800	N/A	conserved Plasmodium protein, unknown function	1.16364	0.00502926
PF3D7_1445600	N/A	RNA-binding protein, putative	1.1634	0.000144816
PF3D7_1249500	N/A	protein CutA, putative	1.16255	0.00186597
PF3D7_1446700	N/A	conserved Plasmodium protein, unknown function	1.16033	0.00013713
PF3D7_1352300	N/A	conserved Plasmodium protein, unknown function	1.15948	0.000814054
PF3D7_0819500	N/A	conserved protein, unknown function	1.15873	0.0126196
PF3D7_0728400	N/A	SDH5 domain-containing protein, putative	1.15829	0.00929121
PF3D7_1469900	MGET	protein MGET	1.15679	0.00812317
PF3D7_1115500	ApiAP2	AP2 domain transcription factor, putative	1.15661	0.000534834
PF3D7_1033200	ETRAMP10.2	early transcribed membrane protein 10.2	1.15626	0.0427642
PF3D7_1303300	N/A	conserved Plasmodium protein, unknown function	1.15608	6.83e-09
PF3D7_1213100	N/A	U1 spliceosomal RNA	1.15597	0.155631
PF3D7_0728600	N/A	RING zinc finger protein, putative	1.15536	0.001162
PF3D7_0413600	RPT3	26S protease regulatory subunit 6B, putative	1.15262	9.5e-06
PF3D7_1029600	ADA	adenosine deaminase	1.15254	0.00353371
PF3D7_1337100	PK6	protein kinase 6	1.15045	1.53e-06
PF3D7_1028600	N/A	conserved Plasmodium protein, unknown function	1.14895	0.00369132
PF3D7_0530100	SYN6	SNARE protein, putative	1.14881	8.42e-05
PF3D7_0601900	N/A	conserved Plasmodium protein, unknown function	1.1488	0.000738614
PF3D7_1457100	N/A	conserved Plasmodium protein, unknown function	1.14677	0.0124442
PF3D7_0713700	N/A	conserved Plasmodium protein, unknown function	1.14596	0.00112123
PF3D7_1121000	DHHC3	palmitoyltransferase DHHC3	1.14518	0.00315929
PF3D7_1143600	N/A	conserved Plasmodium protein, unknown function	1.14511	0.0865407
PF3D7_1205700	tGLO2	targeted glyoxalase II	1.14362	7.78e-05
PF3D7_1145700	N/A	bicoid-interacting protein BIN3, putative	1.14087	0.00106217
PF3D7_1118700	MLC-B	myosin light chain B	1.13824	0.0112726
PF3D7_1428800	N/A	transcription initiation TFIID-like, putative	1.13677	2.05e-06
PF3D7_0503300	SRSF12	serine/arginine-rich splicing factor 12	1.13622	5.45e-05
PF3D7_0514600	N/A	ribose-5-phosphate isomerase, putative	1.13553	0.000112522
PF3D7_1419600	N/A	conserved Plasmodium protein, unknown function	1.13367	0.0015355
PF3D7_1323100	N/A	60S ribosomal protein L6, putative	1.13296	2.62e-05
PF3D7_0422900	N/A	methyltransferase, putative	1.13079	0.0337714
PF3D7_1438000	N/A	eukaryotic translation initiation factor eIF2A, putative	1.12501	2.17e-05
PF3D7_0629200	N/A	DnaJ protein, putative	1.12399	5.62e-05
PF3D7_1216900	N/A	DNA-binding chaperone, putative	1.12365	0.000383017
PF3D7_1248700	N/A	conserved protein, unknown function	1.1233	0.000882704
PF3D7_1214700	N/A	conserved protein, unknown function	1.12145	0.000642165
PF3D7_1126800	SR-MG	alternative splicing factor SR-MG, putative	1.12129	0.0160932
PF3D7_0208800	N/A	protein P22, putative	1.12097	0.000127297
PF3D7_0707700	N/A	E3 ubiquitin-protein ligase, putative	1.12052	7.73e-05
PF3D7_1343500	N/A	conserved protein, unknown function	1.11898	0.00252523
PF3D7_0919800	N/A	TLD domain-containing protein	1.11876	8.81e-06
PF3D7_0305600	APE1	DNA-(apurinic or apyrimidinic site) endonuclease	1.11424	0.00268405
PF3D7_1109100	N/A	conserved Plasmodium protein, unknown function	1.11388	0.0484046
PF3D7_1143300	RPC40	DNA-directed RNA polymerases I and III subunit RPAC1, putative	1.11246	7.54e-05
PF3D7_1477300	Pfg14-744	Plasmodium exported protein (PHIST), unknown function	1.1119	0.0805343
PF3D7_1215400	N/A	conserved Plasmodium protein, unknown function	1.11179	1.44e-06
PF3D7_0605100	KH1	KH domain-containing protein, putative	1.11133	0.00370882
PF3D7_1102500	GEXP02	gametocyte exported protein 2	1.11081	0.0191591
PF3D7_1409300	DDI1	DNA damage-inducible protein 1	1.10858	4.84e-06
PF3D7_0934200	N/A	conserved protein, unknown function	1.10816	0.00189753
PF3D7_1025900	N/A	conserved protein, unknown function	1.10772	0.000574332
PF3D7_0611200	AP2-EXP2	AP2 domain transcription factor AP2-EXP2	1.10745	5.42e-05
PF3D7_1227700	KIC2	protein KIC2	1.1057	8.69e-05
PF3D7_1421000	DIX	DIX domain-containing protein, putative	1.10558	0.00377148
PF3D7_1427800	RRP41	exosome complex component RRP41	1.10541	0.000171128
PF3D7_1136300	TSN	tudor staphylococcal nuclease	1.10504	1.51e-05
PF3D7_0724400	PAM18	mitochondrial import inner membrane translocase subunit TIM14, putative	1.1045	1.17e-05
PF3D7_1316900	N/A	conserved protein, unknown function	1.10367	0.000294298
PF3D7_1445500	N/A	conserved Plasmodium protein, unknown function	1.10148	9.16e-05
PF3D7_0927200	N/A	zinc finger protein, putative	1.09813	0.0607737
PF3D7_0726800	OST2	dolichyl-diphosphooligosaccharide--protein glycosyltransferase subunit OST2, putative	1.09536	0.0135019
PF3D7_0728700	N/A	alpha/beta hydrolase, putative	1.09518	0.00319169
PF3D7_0922800	N/A	conserved Plasmodium protein, unknown function	1.09343	2.99e-06
PF3D7_1419300	GST	glutathione S-transferase	1.09228	0.000214504
PF3D7_0624200	N/A	SURP domain-containing protein, putative	1.09011	6.69e-05
PF3D7_0416600	PHBL	prohibitin-like protein PHBL, putative	1.08815	0.000377241
PF3D7_0613400	RPL18	50S ribosomal protein L18, apicoplast, putative	1.08713	0.00612589
PF3D7_1244700	N/A	conserved protein, unknown function	1.08639	0.000679171
PF3D7_1348500	N/A	TBC domain protein, putative	1.08628	4.89e-05
PF3D7_0722800	N/A	conserved protein, unknown function	1.08586	0.101154
PF3D7_1361900	PCNA1	proliferating cell nuclear antigen 1	1.0847	0.00636442
PF3D7_0929100	N/A	conserved protein, unknown function	1.08423	2.51e-07
PF3D7_1402700	SR140	U2 snRNP-associated SURP motif-containing protein, putative	1.08287	0.000785998
PF3D7_1312900	EIF4G	eukaryotic translation initation factor 4 gamma	1.08269	0.000115919
PF3D7_1369100	N/A	conserved Plasmodium protein, unknown function	1.08181	0.00119311
PF3D7_1108400	CK2alpha	casein kinase 2, alpha subunit	1.08094	0.00128888
PF3D7_1409400	N/A	conserved protein, unknown function	1.07996	0.00126402
PF3D7_0513400	YihA1	GTP-binding protein YihA1	1.07665	6.49e-05
PF3D7_1103800	NOT1-G	CCR4-NOT transcription complex subunit NOT1-G, putative	1.07424	1.47e-05
PF3D7_1367600	N/A	ribosome biogenesis protein MRT4, putative	1.07404	0.000793584
PF3D7_0915700	ApiCOX30	cytochrome c oxidase subunit ApiCOX30, putative	1.07382	0.0092608
PF3D7_1132800	AQP	aquaglyceroporin	1.07236	6.58e-05
PF3D7_1364800	RPB5	DNA-directed RNA polymerases I, II, and III subunit RPABC1, putative	1.07194	4.29e-05
PF3D7_0824600	DRE2	Fe-S cluster assembly protein DRE2, putative	1.06919	0.00053721
PF3D7_0511100	N/A	conserved Plasmodium protein, unknown function	1.06794	0.0116904
PF3D7_1347200	NT1	nucleoside transporter 1	1.06779	0.000476834
PF3D7_0922100	N/A	ubiquitin-like protein, putative	1.06628	4.08e-05
PF3D7_1410000	EMC2	ER membrane protein complex subunit 2, putative	1.06616	5.61e-07
PF3D7_0627700	N/A	transportin	1.06499	0.000385741
PF3D7_0105700	N/A	asparagine-rich antigen Pfa35-2	1.06472	0.000171242
PF3D7_1460900	ARPS10	ribosomal protein S10, apicoplast, putative	1.0645	9.74e-05
PF3D7_0109300	N/A	elongation of fatty acids protein, putative	1.06357	6.05e-05
PF3D7_0506400	N/A	conserved Plasmodium protein, unknown function	1.06317	0.127125
PF3D7_0419000	N/A	conserved Plasmodium protein, unknown function	1.06253	0.0103835
PF3D7_1404000	RPB4	DNA-directed RNA polymerase II subunit RPB4, putative	1.06141	0.00194487
PF3D7_1434300	HOP	Hsp70/Hsp90 organizing protein	1.05643	0.000467147
PF3D7_1239000	N/A	HD superfamily phosphohydrolase protein, putative	1.05639	2e-05
PF3D7_1342400	CK2beta2	casein kinase II beta chain	1.05509	0.000353905
PF3D7_1407400	N/A	conserved Plasmodium protein, unknown function	1.05428	0.00062733
PF3D7_0209900	N/A	non-coding RNA	1.05362	0.0215253
PF3D7_1456900	N/A	conserved protein, unknown function	1.05314	0.0107405
PF3D7_0931900	AKLP2	adenylate kinase-like protein 2	1.05233	0.0107405
PF3D7_1003200	N/A	ribosome-binding factor A, putative	1.05213	0.000244429
PF3D7_1368900	N/A	conserved protein, unknown function	1.05034	0.000482183
PF3D7_0316600	FNT	formate-nitrite transporter	1.04679	0.00295895
PF3D7_1320100	ClpS	ATP-dependent Clp protease adapter protein ClpS	1.04593	0.00427673
PF3D7_0724900	N/A	kinesin-20, putative	1.04566	0.232012
PF3D7_1354400	N/A	V-type proton ATPase 21 kDa proteolipid subunit, putative	1.0444	4.2e-05
PF3D7_0627600	N/A	conserved Plasmodium protein, unknown function	1.04307	0.00325677
PF3D7_1429700	N/A	ribosomal protein L15, mitochondrial, putative	1.04276	0.000656994
PF3D7_1215300	CPN10	10 kDa chaperonin	1.0424	0.00843126
PF3D7_1114300	N/A	non-coding RNA	1.04029	0.10889
PF3D7_0606400	N/A	conserved Plasmodium protein, unknown function	1.03952	0.202484
PF3D7_1127400	N/A	conserved Plasmodium protein, unknown function	1.03849	0.000229864
PF3D7_1235100	N/A	conserved protein, unknown function	1.03771	0.025593
PF3D7_0527000	MCM3	DNA replication licensing factor MCM3, putative	1.03655	0.000335241
PF3D7_1129600	N/A	phosphatidylinositol-4-phosphate 5-kinase, putative	1.03486	0.0537623
PF3D7_0927800	COX5B	cytochrome c oxidase subunit 5B, putative	1.03461	0.00938833
PF3D7_0208400	N/A	conserved Plasmodium protein, unknown function	1.03227	3.61e-06
PF3D7_0309400	N/A	small nucleolar RNA Me18S-Um1356	1.03045	0.0891754
PF3D7_1251800	N/A	conserved Plasmodium protein, unknown function	1.02967	4.24e-05
PF3D7_1118900	N/A	conserved protein, unknown function	1.02929	0.0210525
PF3D7_0320200	N/A	CPW-WPC family protein	1.02895	0.0743886
PF3D7_1337500	N/A	conserved Plasmodium protein, unknown function	1.02628	0.00186597
PF3D7_0111700	N/A	conserved protein, unknown function	1.02564	0.0177504
PF3D7_0310300	N/A	phosphoglycerate mutase, putative	1.02533	0.0003311
PF3D7_0918200	N/A	50S ribosomal protein L3, apicoplast, putative	1.02384	0.000517922
PF3D7_0929600	N/A	G2 protein, putative	1.02378	0.122663
PF3D7_1008800	NOP5	nucleolar protein 5, putative	1.0234	5.38e-05
PF3D7_0215100	N/A	RING zinc finger protein, putative	1.02233	0.00128672
PF3D7_0524100	N/A	conserved Plasmodium protein, unknown function	1.01708	5.11e-05
PF3D7_0607000	N/A	translation initiation factor IF-2, putative	1.01671	0.000275891
PF3D7_1455100	PTP1	protein tyrosine phosphatase, putative	1.01658	0.0336643
PF3D7_1469700	MED6	mediator of RNA polymerase II transcription subunit 6, putative	1.01637	0.00676225
PF3D7_1235900	XAB2	pre-mRNA-splicing factor SYF1, putative	1.01407	4.17e-06
PF3D7_1319600	N/A	ACDC domain-containing protein, putative	1.01329	0.0186582
PF3D7_0724800	N/A	kelch domain-containing protein, putative	1.01241	2.35e-07
PF3D7_1007100	N/A	roadblock/LC7 domain-containing protein, putative	1.01116	0.0655364
PF3D7_1006700	N/A	conserved Plasmodium protein, unknown function	1.01072	0.00439825
[truncated: 4,037 more rows]

## Sheet: CI Asexual vs LS Asexual
	Table S3-5:	List of differentially expressed genes following comparison of CI asexual to LS asexual stage parasites
[truncated: 5,311 more rows]

[truncated: 4 more sheets: CI_GGII VS CI ASEXUAL, CI_GGII VS CI_GGI, CI_GGII VS LS SEXUAL, Kmeans clustering and pathway]
